# Supplementary material for: Abiotic stress destabilizes the bacterial community of sugar kelp, Saccharina latissima (Phaeophyceae)
Source: J Phycol. 2025 May 28;61(4):840–57. doi: 10.1111/jpy.70033 (PMC12351371; doi:10.1111/jpy.70033)
Supplement: Supplementary file 5 — Table S1. Number of field bacterial samples that were analyzed (successfully sequenced and passed filtering) per sample source, year, and sample type. Also, the number of samples analyzed for lab Day 4 across all eight experimental trials. Note, all experimental trials included three salinity levels (10, 20, and full‐strength), with two replicate aquaria per salinity level. There were three Saccharina per aquarium in all instances except experimental trial 1, where one of the salinity of 10 aquaria had two Saccharina. [file JPY-61-840-s007.csv]

		2021 - Water Column	2021 - Rock	2021 - Saccharina	2022 - Water Column	2022 - Rock	2022 - Saccharina
field	Site1	14	21	38
field	Site3	15	21	41	16	14	48
field	Site2	14	21	36	16	13	84
field	Site5	14	19	41	16	13	48
field	Site4				16	16	48
	Culture day	Salinity treatment (psu)	Aquarium Water	Substrate (Aquarium Airline)	Saccharina
lab (2022 only)	4	10	7	4	8
lab (2022 only)	4	20	11	5	9
lab (2022 only)	4	full-strength	10	6	10
