# Supplementary material for: Abiotic stress destabilizes the bacterial community of sugar kelp, Saccharina latissima (Phaeophyceae)
Source: J Phycol. 2025 May 28;61(4):840–57. doi: 10.1111/jpy.70033 (PMC12351371; doi:10.1111/jpy.70033)
Supplement: Supplementary file 6 — Table S2. Output of linear regression model comparing the per‐sample relative abundance of each of the 10 most abundant orders and genera in the field Saccharina samples. Models were run individually for each taxon and were nested within the extraction kit, and trends in taxa relative abundance by salinity and temperature were assessed. p‐values were adjusted for multiple comparisons with a Benjamini–Hochberg correction. Corresponding plot in Figure S4A,B. [file JPY-61-840-s003.csv]

	Factor	Taxa	p-value	Adjusted p-value
Order, Field	QIAGEN-Salinity	Verrucomicrobiales	0.080056711	0.330857532
	QIAGEN-Salinity	Caulobacterales	0.195481002	0.468832132
	QIAGEN-Salinity	Flavobacteriales	0.063907926	0.330857532
	QIAGEN-Salinity	Thiotrichales	0.025001329	0.250013293
	QIAGEN-Salinity	Granulosicoccales	0.093742967	0.330857532
	QIAGEN-Salinity	Alteromonadales	0.540110254	0.758922695
	QIAGEN-Salinity	Gammaproteobacteria	0.071071471	0.330857532
	QIAGEN-Salinity	Rhodobacterales	0.004141002	0.06624612
	QIAGEN-Salinity	Sphingomonadales	0.002487035	0.06624612
	QIAGEN-Salinity	Chitinophagales	0.469988084	0.739185413
	QIAGEN-Temperature	Verrucomicrobiales	0.108016264	0.352984253
	QIAGEN-Temperature	Caulobacterales	0.004416408	0.06624612
	QIAGEN-Temperature	Flavobacteriales	0.245533802	0.526143862
	QIAGEN-Temperature	Thiotrichales	0.870637218	0.94904643
	QIAGEN-Temperature	Granulosicoccales	0.534117849	0.758922695
	QIAGEN-Temperature	Alteromonadales	0.630159531	0.804458976
	QIAGEN-Temperature	Gammaproteobacteria	0.483307894	0.739185413
	QIAGEN-Temperature	Rhodobacterales	0.05681906	0.330857532
	QIAGEN-Temperature	Sphingomonadales	0.065349844	0.330857532
	QIAGEN-Temperature	Chitinophagales	0.810482836	0.94904643
	Zymo-Salinity	Verrucomicrobiales	0.609946775	0.79558275
	Zymo-Salinity	Caulobacterales	0.543894598	0.758922695
	Zymo-Salinity	Flavobacteriales	0.111778347	0.352984253
	Zymo-Salinity	Thiotrichales	0.948022776	0.94904643
	Zymo-Salinity	Granulosicoccales	0.921598621	0.94904643
	Zymo-Salinity	Alteromonadales	0.041837902	0.313784264
	Zymo-Salinity	Gammaproteobacteria	0.203160591	0.468832132
	Zymo-Salinity	Rhodobacterales	0.695888564	0.869860705
	Zymo-Salinity	Sphingomonadales	0.492790275	0.739185413
	Zymo-Salinity	Chitinophagales	0.870434903	0.94904643
	Zymo-Temperature	Verrucomicrobiales	0.168485968	0.439528612
	Zymo-Temperature	Caulobacterales	0.144832831	0.40263284
	Zymo-Temperature	Flavobacteriales	0.073620428	0.330857532
	Zymo-Temperature	Thiotrichales	0.799071431	0.94904643
	Zymo-Temperature	Granulosicoccales	0.594389674	0.792519565
	Zymo-Temperature	Alteromonadales	0.033996997	0.291402831
	Zymo-Temperature	Gammaproteobacteria	0.395717456	0.678372782
	Zymo-Temperature	Rhodobacterales	0.127587464	0.382762391
	Zymo-Temperature	Sphingomonadales	0.592332032	0.792519565
	Zymo-Temperature	Chitinophagales	0.179042311	0.447605778
Field, Genus	QIAGEN-Salinity	Verrucomicrobiales; Persicirhabdus	0.1080674	0.429947357
	QIAGEN-Salinity	Caulobacterales; Litorimonas	0.269292184	0.73302472
	QIAGEN-Salinity	Flavobacteriales; Maribacter	0.035205788	0.241879
	QIAGEN-Salinity	Thiotrichales; Cocleimonas	0.007346002	0.073460018
	QIAGEN-Salinity	Granulosicoccales; Granulosicoccus	0.093742967	0.429947357
	QIAGEN-Salinity	Caulobacterales; Robiginitomaculum	0.418626529	0.784924742
	QIAGEN-Salinity	Alteromonadales; Pseudoalteromonas	0.717285065	0.90377372
	QIAGEN-Salinity	Gammaproteobacteria; Gammaproteobacteria	0.071071471	0.426428826
	QIAGEN-Salinity	Verrucomicrobiales; Rubritalea	0.311722997	0.73302472
	QIAGEN-Salinity	Rhodobacterales; Yoonia-Loktanella	0.108088127	0.429947357
	QIAGEN-Temperature	Verrucomicrobiales; Persicirhabdus	0.121818418	0.429947357
	QIAGEN-Temperature	Caulobacterales; Litorimonas	0.001579579	0.018954942
	QIAGEN-Temperature	Flavobacteriales; Maribacter	0.012614961	0.108128236
	QIAGEN-Temperature	Thiotrichales; Cocleimonas	0.758883417	0.90377372
	QIAGEN-Temperature	Granulosicoccales; Granulosicoccus	0.534117849	0.843343972
	QIAGEN-Temperature	Caulobacterales; Robiginitomaculum	0.343052341	0.73302472
	QIAGEN-Temperature	Alteromonadales; Pseudoalteromonas	0.748983779	0.90377372
	QIAGEN-Temperature	Gammaproteobacteria; Gammaproteobacteria	0.483307894	0.843343972
	QIAGEN-Temperature	Verrucomicrobiales; Rubritalea	0.705604821	0.90377372
	QIAGEN-Temperature	Rhodobacterales; Yoonia-Loktanella	0.505130278	0.843343972
	Zymo-Salinity	Verrucomicrobiales; Persicirhabdus	0.915458773	0.949227007
	Zymo-Salinity	Caulobacterales; Litorimonas	0.517526386	0.843343972
	Zymo-Salinity	Flavobacteriales; Maribacter	0.318372842	0.73302472
	Zymo-Salinity	Thiotrichales; Cocleimonas	0.933406557	0.949227007
	Zymo-Salinity	Granulosicoccales; Granulosicoccus	0.921598621	0.949227007
	Zymo-Salinity	Caulobacterales; Robiginitomaculum	0.779100428	0.90377372
	Zymo-Salinity	Alteromonadales; Pseudoalteromonas	0.001083202	0.018954942
	Zymo-Salinity	Gammaproteobacteria; Gammaproteobacteria	0.203160591	0.64155976
	Zymo-Salinity	Verrucomicrobiales; Rubritalea	0.317602524	0.73302472
	Zymo-Salinity	Rhodobacterales; Yoonia-Loktanella	0.658087391	0.90377372
	Zymo-Temperature	Verrucomicrobiales; Persicirhabdus	0.337361756	0.73302472
	Zymo-Temperature	Caulobacterales; Litorimonas	0.110851347	0.429947357
	Zymo-Temperature	Flavobacteriales; Maribacter	0.525671582	0.843343972
	Zymo-Temperature	Thiotrichales; Cocleimonas	0.783270558	0.90377372
	Zymo-Temperature	Granulosicoccales; Granulosicoccus	0.594389674	0.89158451
	Zymo-Temperature	Caulobacterales; Robiginitomaculum	0.581372892	0.89158451
	Zymo-Temperature	Alteromonadales; Pseudoalteromonas	0.001483055	0.018954942
	Zymo-Temperature	Gammaproteobacteria; Gammaproteobacteria	0.395717456	0.784924742
	Zymo-Temperature	Verrucomicrobiales; Rubritalea	0.188492427	0.628308089
	Zymo-Temperature	Rhodobacterales; Yoonia-Loktanella	0.746258394	0.90377372
