# Supplementary material for: Abiotic stress destabilizes the bacterial community of sugar kelp, Saccharina latissima (Phaeophyceae)
Source: J Phycol. 2025 May 28;61(4):840–57. doi: 10.1111/jpy.70033 (PMC12351371; doi:10.1111/jpy.70033)
Supplement: Supplementary file 8 — Table S4. Table showing the output of IndVal analysis for the field, lab, and King data sets. Taxonomy information for each ASV is provided in columns A–I. The sample type to which the ASV was assigned (Saccharina, water, and substrate), the IndVal statistic, the specificity, and prevalence of the ASV for the assigned substrate are indicated in columns J–M (salinity ≥20) and N to Q (salinity <20). Columns R to U indicate the prevalence of the ASV in the lab by salinity (R to T) and in the King data (U). Column V indicates if the ASV was assigned as core in high (salinity ≥20) and/or low salinity (salinity <20) and/or core in the United Kingdom. We only include ASVs with a prevalence ≥0.5 in the high and/or low salinity field samples unless they are part of the UK core. [file JPY-61-840-s008.csv]

ASV.ID	Kingdom	Phylum	Class	Order	Family	Genus	Species	asv_sequence	IndVal_Stat_High_Salinity	Specificity_Saccharina_high	Prevalence_Saccharina_high	Assigned_to_high	IndVal_Stat_Low_Salinity	Specificity_Saccharina_low	Prevalence_Saccharina_low	Assigned_to_low	Prevalence_10_lab	Prevalence_20_lab	Prevalence_Full.strength_lab	Prevalence_King	Core_ASVs
ASV367	Bacteria	Bacteroidota	Bacteroidia	Chitinophagales	Saprospiraceae	Saprospiraceae	Saprospiraceae	ATCCGGAATTACTGGGTTTAAAGGGTGCGTAGGCTGCCGTGTAAGTTTGGGGTGAAAGGCCAGGGCTTAACCTTGGGACTGCCTTGGATACTGCACGGCTTGAATTAGGATGAGGTTGGCGGAATGCGGCATGTAGCGGTGAAATGCATAGATATGCCGTAGAACACCGATTGTGAAGACAGCTGACTGGACCTATATTGACGCTGAGGCACGAAAGCGTGGGGAGCGAAC	0.284	0.457	0.177	Saccharina	0.50	0.78	0.32	Saccharina	0.13	0.22	0.10	0.74
ASV73	Bacteria	Bacteroidota	Bacteroidia	Chitinophagales	Saprospiraceae	Saprospiraceae	Saprospiraceae	ATCCGGAATTACTGGGTTTAAAGGGTGCGCAGGCGGGCTATTAAGTCAGAGGTGAAAGCTATGAGCTTAACTTATAAATTGCCTTTGATACTGATAGTCTTGAATTAGGTTGAGGTTAGCGGAATGTGGAGTGTAGCGGTGAAATGCATAGATATTCCATAGAACACCAATTGCGAAGGCAGCTGGCTAGGCCTTAATTGACGCTGAGGCACGAAAGCGTGGGGAGCGAAC	0.672	0.816	0.552	Saccharina	0.45	0.50	0.41	Saccharina	0.38	0.33	0.60	0.18
King_only_ASV	Bacteria	Bacteroidota	Bacteroidia	Chitinophagales	Saprospiraceae	Saprospiraceae		ATCCGGAATCACTGGGTTTAAAGGGTGCGTAGGCTGTTTGATAAGTCAGAAGTGAAAGCTCATCGCTTAACGATGGAACTGCTTTTGATACTGTCAGACTTGAATTAGGTTGAGGTTAGCGGAATGAGTCATGTAGCGGTGAAATGCATAGATATGACTTAGAACACCAATTGCGAAGGCAGCTGGCTAGACCTATATTGACGCTGAGGCACGAAAGCGTGGGGAGCGAAC	NA	NA	NA	NA	NA	NA	NA	NA	NA	NA	NA	0.79
King_only_ASV	Bacteria	Bacteroidota	Bacteroidia	Chitinophagales	Saprospiraceae	Saprospiraceae		ATCCGGAATCACTGGGTTTAAAGGGTGCGTAGGCGGCTTTATAAGTCAGAGGTGAAAGTTTGCAGCTTAACTGTAAAATTGCCTTTGAAACTGTAGAGCTTGAATAGCGTTGAGGTCAGCGGAATGTGACATGTAGCGGTGAAATGCATAGATATGTCATAGAACACCAATTGCGAAGGCAGCTGGCTGGGCGTTTATTGACGCTGAGGCACGAAAGCGTGGGGAGCGAAC	NA	NA	NA	NA	NA	NA	NA	NA	NA	NA	NA	0.77
King_only_ASV	Bacteria	Bacteroidota	Bacteroidia	Chitinophagales	Saprospiraceae	Saprospiraceae		ATCCGGAATCACTGGGTTTAAAGGGTGCGTAGGCGGTTTAATAAGTCAGAAGTGAAAAGTCCGAGCTTAACTGGGGCCTTGCTTTTGATACTGTTAGACTTGAATTAGGCTGAGGTTAGCGGAATGTGACATGTAGCGGTGAAATGCATAGATATGTCATAGAACACCAATTGCGAAGGCAGCTAGCTAGACCTTAATTGACGCTGAGGCACGAAAGCGTGGGGAGCGAAC	NA	NA	NA	NA	NA	NA	NA	NA	NA	NA	NA	0.71
King_only_ASV	Bacteria	Bacteroidota	Bacteroidia	Chitinophagales	Saprospiraceae	Saprospiraceae		ATCCGGAATTACTGGGTTTAAAGGGTGCGTAGGCGGGTTATTAAGTCAGAGGTGAAAGCTATGAGCTTAACTTATAAATTGCCTTTGATACTGATAGTCTTGAATTAGGTTGAGGTTAGCGGAATGTGGAGTGTAGCGGTGAAATGCATAGATATTCCATAGAACACCAATTGCGAAGGCAGCTGGCTAGGCCTTAATTGACGCTGAGGCACGAAAGCGTGGGGAGCGAAC	NA	NA	NA	NA	NA	NA	NA	NA	NA	NA	NA	0.85	King
ASV694	Bacteria	Bacteroidota	Bacteroidia	Flavobacteriales	Cryomorphaceae	Vicingus	Vicingus	ATCCGGATTTATTGGGTTTAAAGGGTACGTAGGCGGAAAATTAAGTCAGTAGTGAAAGCCCATCGCTCAACGATGGAACTGCTATTGATACTGGTTTTCTTGAATATACTTGAAGTGGGCGGAATACGACATGTAGCGGTGAAATGCATAGAGATGTCGTAGAACACCGATTGCGAAGGCAGCTCACTAAGGTATTATTGACGCTAATGTACGAAAGCGTGGGGAGCGAAC	0.113	0.000	0.000	Environement	0.17	0.00	0.00	Environement	0.50	0.33	0.10	NA
ASV485	Bacteria	Bacteroidota	Bacteroidia	Flavobacteriales	Flavobacteriaceae	Arcticiflavibacter	Arcticiflavibacter	ATCCGGAATCATTGGGTTTAAAGGGTCCGTAGGTGGATGATTAAGTCAGAGGTGAAATCCTGCAGCTCAACTGTAGAATTGCCTTTGATACTGGTTATCTTGAATTATTATGAAGTAGTTAGAATATGTAGTGTAGCGGTGAAATGCATAGATATTACATAGAATACCAATTGCGAAGGCAGATTACTAATAATACATTGACACTGATGGACGAAAGCGTGGGGAGCGAAC	NA	NA	0.000	NA	0.16	0.00	0.00	Environement	0.25	0.56	0.20	NA
ASV147	Bacteria	Bacteroidota	Bacteroidia	Flavobacteriales	Flavobacteriaceae	Croceibacter	atlanticus	ATCCGGAATCATTGGGTTTAAAGGGTCCGCAGGCGGCCAGATAAGTCAGTGGTGAAATTCCGTGGCTCAACCACGGAACTGCCATTGATACTGTTTGGCTTGAATCAGTTCGAGGATGCCGGAATGTGTGGTGTAGCGGTGAAATGCATAGATATCACACAGAACACCAATTGCGAAGGCAGGTGTCCAGAACTGTATTGACGCTGATGGACGAAAGCGTGGGTAGCGAAC	0.121	0.533	0.028	Saccharina	0.16	0.71	0.04	Saccharina	0.50	0.56	0.80	NA
King_only_ASV	Bacteria	Bacteroidota	Bacteroidia	Flavobacteriales	Flavobacteriaceae	Croceitalea		ATCCGGAATTATTGGGTTTAAAGGGTCCGTAGGCGGGCTTATAAGTCAGAGGTGAAAGTTTGCAGCTCAACTGTAAAATTGCCTTTGATACTGTAAGTCTTGAGTTATAGTGAAGTTGCCGGAACATGTGGTGTAGCGGTGAAATGCATAGATATCACATAGAACACCAATTGCGAAGGCAGGTGACTAACTATATACTGACGCTGATGGACGAAAGCGTGGGGAGCGAAC	NA	NA	NA	NA	NA	NA	NA	NA	NA	NA	NA	0.98	King
ASV290	Bacteria	Bacteroidota	Bacteroidia	Flavobacteriales	Flavobacteriaceae	Dokdonia	Dokdonia	ATCCGGAATCATTGGGTTTAAAGGGTCCGTAGGCGGGCATATAAGTCAGTGGTGAAAGTCTGTGGCTCAACCATAGAATTGCCATTGAAACTGTATGTCTTGAATTATTGTGAAGTGGTTAGAATATGTAGTGTAGCGGTGAAATGCTTAGAGATTACATAGAATACCGATTGCGAAGGCAGATCACTAACAATATATTGACGCTGATGGACGAAAGCGTAGGTAGCGAAC	0.308	0.779	0.122	Saccharina	0.43	0.99	0.19	Saccharina	0.50	0.78	0.60	NA
ASV125	Bacteria	Bacteroidota	Bacteroidia	Flavobacteriales	Flavobacteriaceae	Flavobacterium	Flavobacterium	ATCCGGAATCATTGGGTTTAAAGGGTCCGTAGGCGGCCTTATAAGTCAGTGGTGAAATCTCCTAGCTCAACTAGGAAACTGCCATTGATACTGTAGGGCTTGAATTATTAGGAAGTAACTAGAATATGTAGTGTAGCGGTGAAATGCTTAGATATTACATGGAATACCAATTGCGAAGGCAGGTTACTACTAATTGATTGACGCTGATGGACGAAAGCGTGGGTAGCGAAC	0.463	0.072	0.099	Environement	0.58	0.15	0.26	Environement	0.75	0.67	0.60	NA
ASV392	Bacteria	Bacteroidota	Bacteroidia	Flavobacteriales	Flavobacteriaceae	Leeuwenhoekiella	aequorea	ATCCGGAATCATTGGGTTTAAAGGGTCCGTAGGTGGACTAATAAGTCAGTGGTGAAAGTCTGCAGCTCAACTGTAGAATTGCCATTGATACTGTTAGTCTTGAATTGTTATGAAGTAGCTAGAATATGTAGTGTAGCGGTGAAATGCATAGATATTACATAGAATACCAATTGCGAAGGCAGGCTACTAATAATTGATTGACACTGATGGACGAAAGCGTGGGGAGCGAAC	0.227	0.022	0.006	Environement	0.10	0.38	0.03	Environement	0.75	0.78	0.10	NA
ASV160	Bacteria	Bacteroidota	Bacteroidia	Flavobacteriales	Flavobacteriaceae	Maribacter	Maribacter	ATCCGGAATTATTGGGTTTAAAGGGTCCGTAGGCGGGCCGATAAGTCAGGGGTGAAAGTCTGCCGCTCAACGGTAGAACTGCCTTTGATACTGTCGGTCTTGAGTTATAGTGAAGTTGCCGGAATATGTAGTGTAGCGGTGAAATGCATAGATATTACATAGAACACCGATTGCGAAGGCAGGTGACTAACTATATACTGACGCTGATGGACGAAAGCGTGGGGAGCGAAC	0.188	0.276	0.028	Environement	0.15	0.36	0.06	Saccharina	0.75	1.00	1.00	NA
ASV4	Bacteria	Bacteroidota	Bacteroidia	Flavobacteriales	Flavobacteriaceae	Maribacter	Maribacter	ATCCGGAATTATTGGGTTTAAAGGGTCCGTAGGCGGGCAGCTAAGTCAGTGGTGAAAGTTTGCAGCTCAACTGTAAAATTGCCTTTGATACTGGTTGTCTTGAGTTATAGTGAAGTTGCCGGAATATGTAGTGTAGCGGTGAAATGCATAGATATTACATAGAACACCGATTGCGAAGGCAGGTGACTAACTATATACTGACGCTGATGGACGAAAGCGTGGGGAGCGAAC	0.916	0.927	0.906	Saccharina	0.89	0.87	0.91	Saccharina	1.00	1.00	1.00	0.42	Saccharina_core_high_and_low
ASV29	Bacteria	Bacteroidota	Bacteroidia	Flavobacteriales	Flavobacteriaceae	Marixanthomonas	Marixanthomonas	ATCCGGAATCATTGGGTTTAAAGGGTCCGTAGGCGGGCAGCTAAGTCAGTGGTGAAAGTTTGCAGCTCAACTGTAAAATTGCCATTGAAACTGGTTGTCTTGAATCGTTGTGAAGTGGTTAGAATAAGTAGTGTAGCGGTGAAATGCATAGATATTACTTAGAATACCGATTGCGAAGGCAGATCACTAACAACGTATTGACGCTGAGGGACGAAAGCGTGGGGAGCGAAC	0.463	0.409	0.525	Saccharina	0.76	0.81	0.70	Saccharina	0.88	0.89	0.80	0.77	Saccharina_core_low
ASV896	Bacteria	Bacteroidota	Bacteroidia	Flavobacteriales	Flavobacteriaceae	Marixanthomonas	Marixanthomonas	ATCCGGAATCATTGGGTTTAAAGGGTCCGTAGGCGGGCAGCTCAGTCAGTGGTGAAAGTTTGCGGCTTAACCGTAAAATTGCCATTGATACTGGTTGTCTTGAATTGGTGTGAAGTGGTTAGAATGAGTAGTGTAGCGGTGAAATGCATAGATATTACTCAGAATACCGATTGCGAAGGCAGATCACTAACACTATATTGACGCTGAGGGACGAAAGCGTGGGGAGCGAAC	0.079	0.427	0.011	Environement	0.15	0.17	0.02	Environement	0.13	0.00	0.60	NA
ASV1033	Bacteria	Bacteroidota	Bacteroidia	Flavobacteriales	Flavobacteriaceae	Muricauda	Muricauda	ATCCGGAATCATTGGGTTTAAAGGGTCCGTAGGCGGGCCTGTAAGTCAGGGGTGAAAGTTTGTGGCTCAACCATAAAATTGCCTTTGATACTGCAGGTCTTGAGTCATGGTGGGGTCGCCGGAACATGTGGTGTAGCGGTGAAATGCATAGATATCACATAGAACACCGATCGCGAAGGCAGGTGGCCAACCATGTACTGACGCTGATGGACGAAAGCGTGGGTAGCGAAC	NA	NA	0.000	NA	0.16	0.00	0.00	Environement	0.25	0.22	0.50	NA
ASV92	Bacteria	Bacteroidota	Bacteroidia	Flavobacteriales	Flavobacteriaceae	Olleya	aquimaris	ATCCGGAATCATTGGGTTTAAAGGGTCCGTAGGTGGATAATTAAGTCAGAGGTGAAATCCTGCAGCTTAACTGTAGAATTGCCTTTGATACTGGTTATCTTGAGTTATTATGAAGTAGTTAGAATATGTAGTGTAGCGGTGAAATGCATAGATATTACATAGAATACCAATTGCGAAGGCAGATTACTAATAATATACTGACACTGATGGACGAAAGCGTGGGGAGCGAAC	0.261	0.353	0.193	Saccharina	0.58	0.90	0.37	Saccharina	0.50	0.56	0.40	0.26
ASV196	Bacteria	Bacteroidota	Bacteroidia	Flavobacteriales	Flavobacteriaceae	Polaribacter	Polaribacter	ATCCGGAATCATTGGGTTTAAAGGGTCCGCAGGCGGTCAATTAAGTCAGAGGTGAAATCCCATAGCTTAACTATGGAACTGCCTTTGATACTGGTTGACTTGAGTCATATGGAAGTAGATAGAATGTGTAGTGTAGCGGTGAAATGCATAGATATTACACAGAATACCGATTGCGAAGGCAGTCTACTACGTATGTACTGACGCTCATGGACGAAAGCGTGGGGAGCGAAC	0.456	0.086	0.099	Environement	0.51	0.07	0.13	Environement	0.63	0.33	0.20	0.18
ASV186	Bacteria	Bacteroidota	Bacteroidia	Flavobacteriales	Flavobacteriaceae	Sediminicola	Sediminicola	ATCCGGAATCATTGGGTTTAAAGGGTCCGTAGGCGGACTATTAAGTCAGGGGTGAAAGTCTGCAGCTCAACTGTAGAATTGCCCTTGATACTGGTAGTCTTGAGTTATGGTGAAGTGGCTAGAATATGTAGTGTAGCGGTGAAATGCATAGATATTACATAGAATACCGATTGCGAAGGCAGGTCACTAACCATATACTGACGCTGATGGACGAAAGCGTGGGGAGCGAAC	0.184	0.000	0.000	Environement	0.16	0.00	0.00	Environement	0.75	0.78	0.70	NA
ASV363	Bacteria	Bacteroidota	Bacteroidia	Flavobacteriales	Flavobacteriaceae	Sediminicola	Sediminicola	ATCCGGAATCATTGGGTTTAAAGGGTCCGTAGGCGGACTATTAAGTCAGGGGTGAAAGTCTGCAGCTCAACTGTAGAATTGCCCTTGATACTGGTAGTCTTGAGTTATGGTGAAGTGGCTAGAATATGTAGTGTAGCGGTGAAATGCATAGATATTACATAGAATACCGATTGCGAAGGCAGGTCACTAACCATGTACTGACGCTGATGGACGAAAGCGTGGGGAGCGAAC	NA	NA	0.000	NA	0.16	0.00	0.00	Environement	0.63	0.44	0.10	NA
ASV360	Bacteria	Bacteroidota	Bacteroidia	Flavobacteriales	Flavobacteriaceae	Ulvibacter	Ulvibacter	ATCCGGAATCATTGGGTTTAAAGGGTCCGTAGGCGGACAGCTAAGTCAGTGGTGAAAGTCTGTAGCTCAACTATAGAATTGCCATTGATACTGGTTGTCTTGAATCATTATGAAGTGGTTAGAATAAGTAGTGTAGCGGTGAAATGCATAGATATTACTTAGAATACCAATTGCGAAGGCAGATCACTAATAATGTATTGACGCTGATGGACGAAAGCGTGGGGAGCGAAC	NA	NA	0.000	NA	0.16	0.00	0.00	Environement	0.63	0.22	0.30	NA
ASV322	Bacteria	Bacteroidota	Bacteroidia	Flavobacteriales	Flavobacteriaceae	Wenyingzhuangia	Wenyingzhuangia	ATCCGGAATCATTGGGTTTAAAGGGTTCGTAGGCGGGCTAATCAGTCAGAGGTGAAATCCAGCAGCTTAACTGTTGAACTGCCTTTGATACTGTTAGTCTTGAGTCATATGGAAGTGGATAGAATATGTAGTGTAGCGGTGAAATGCATAGATATTACATAGAATACCGATTGCGAAGGCAGTCCACTACGTATGTACTGACGCTGAGGAACGAAAGCGTGGGGAGCGAAC	0.305	0.112	0.028	Environement	0.52	0.03	0.02	Environement	0.25	0.11	0.50	NA
ASV54	Bacteria	Bacteroidota	Bacteroidia	Flavobacteriales	Flavobacteriaceae	Wenyingzhuangia	Wenyingzhuangia	ATCCGGAATCATTGGGTTTAAAGGGTTCGTAGGCGGGCTGATCAGTCAGAGGTGAAATCCAACAGCTTAACTGTTGAACTGCCTTTGATACTGTCAGTCTTGAGTCATATTGAAGTGGATAGAATATGTAGTGTAGCGGTGAAATGCATAGATATTACATAGAATACCGATTGCGAAGGCAGTCCACTAAGTATGTACTGACGCTGATGAACGAAAGCGTGGGGAGCGAAC	0.175	0.343	0.083	Environement	0.38	0.05	0.09	Environement	0.25	0.67	0.80	0.08
ASV934	Bacteria	Bdellovibrionota	Bdellovibrionia	Bacteriovoracales	Bacteriovoracaceae	Peredibacter	Peredibacter	GTTCGGATTTACTGGGCGTAAAGCGCGCGCAGGCGGACTAATAAGTCAGATGTGAAATCCCAGGGCTCAACCCTGGAACTGCGTCTGAAACTATTAGTCTAGAGTCTCATAGGGGGTAGGGGAATTTCACGTGTAGGGGTAAAATCCGTAGAGATGTGAAGGAACACCGGTGGCGAAGGCGCCTACCTGGATGAGTACTGACGCTGAGGCGCGAAAGCGTGGGGAGCAAAC	0.379	0.765	0.188	Saccharina	0.24	0.82	0.07	Saccharina	0.13	0.44	0.60	0.15
King_only_ASV	Bacteria	Cyanobacteria	Cyanobacteriia	Cyanobacteriales	Xenococcaceae	Chroococcidiopsis_PCC-6712		ATTCGGAATTATTGGGCGTAAAGCGTCCGCAGGTGGTTTTTCAAGTCTGCTGTCAAAGACCGAAGCTCAACTTCGGGTAGGCGGTGGAAACTGAAAGACTAGAGTACGGTAGGGGTAGAGGGAATTTCCAGTGTAGCGGTGAAATGCGTAGAGATTGGAAAGAACACCAGTGGCGAAGGCGCTCTACTGGACCGTAACTGACACTCAGGGACGAAAGCTAGGGTAGCGAAA	NA	NA	NA	NA	NA	NA	NA	NA	NA	NA	NA	0.76
King_only_ASV	Bacteria	Planctomycetota	OM190	OM190	OM190	OM190		GTTCGGATTTACTGGGCATAAAGAGCACGTAGGCGGCTCGCTCAGTCAGGTGTGAAAGCCCACGGCCCAACCGTGGAACTGCATCTGATACTGGCGAGCTTGAGGATGGAAGGGGTGAGTGGAACTCCAGGTGGAACGGTGAAATGTATAGATATCTGGAGGAACACCGGTGGCGAAAGCGGCTCACTGGTCCATTTCTGACGCTGAGGTGCGAAAGCTAGGGTAGCGAAC	NA	NA	NA	NA	NA	NA	NA	NA	NA	NA	NA	0.82	King
ASV28	Bacteria	Planctomycetota	Planctomycetes	Pirellulales	Pirellulaceae	Blastopirellula	Blastopirellula	ATTCGGAATCACTGGGCTTAAAGGGTGCGTAGGCGGGTTTATAGGTCAGATGTGAAAGCCCACGGCTCAACCGTGGAATTGCGTTTGAAACCATAAGTCTTGAGGGGATCAGAGGAGAGCGGAACTGATGGTGGAGCGGTGAAATGCGTTGATATCATCAGGAACACCGGTGGCGAAAGCGGCTCTCTGGGATCTTTCTGACGCTGAGGCACGAAAGCTAGGGGAGCGAAC	0.524	0.451	0.608	Saccharina	0.61	0.65	0.57	Saccharina	0.88	1.00	1.00	1.00	King
ASV28	Bacteria	Planctomycetota	Planctomycetes	Pirellulales	Pirellulaceae	Blastopirellula		TACGAACTGTGCAAACGTTATTCGGAATCACTGGGCTTAAAGGGTGCGTAGGCGGGTTTATAGGTCAGATGTGAAAGCCCACGGCTCAACCGTGGAATTGCGTTTGAAACCATAAGTCTTGAGGGGATCAGAGGAGAGCGGAACTGATGGTGGAGCGGTGAAATGCGTTGATATCATCAGGAACACCGGTGGCGAAAGCGGCTCTCTGGGATCTTTCTGACGCTGAGGCACGAAAGCTAGGGGAGCGAACGGG	0.52	0.451	0.61	Saccharina	0.61	0.65	0.57	Environement	0.88	1.00	1.00	1.00	King
ASV651	Bacteria	Planctomycetota	Planctomycetes	Pirellulales	Pirellulaceae	Blastopirellula		TACGAACTGTGCAAACGTTATTCGGAATCACTGGGCTTAAAGGGTGCGTAGGCGGATTTGTAGGTCAGATGTGAAATCCCACGGCTCAACCGTGGAACTGCGTTTGAAACCACAAGTCTTGAGGGGATCAGAGGAGAGCGGAACTGATGGTGGAGCGGTGAAATGCGTTGATATCATCAGGAACACCGGTGGCGAAAGCGGCTCTCTGGGATCTTTCTGACGCTGAGGCACGAAAGCTAGGGGAGCGAACGGG	0.13	0.100	0.03	Environement	NA	NA	NA	NA	NA	NA	NA	0.95	King
King_only_ASV	Bacteria	Planctomycetota	Planctomycetes	Pirellulales	Pirellulaceae	Blastopirellula		ATTCGGAATCACTGGGCTTAAAGGGTGCGTAGGCGGATTGGTAGGTCAGATGTGAAAGCCCACGGCTCAACCGTGGAATTGCGTTTGAAACCACTAGTCTTGAGGAAGTCAGAGGTATGCGGAACTGATGGTGGAGCGGTGAAATGTGTTGATATCATCAGGAACACCGGTGGCGAAAGCGGCATACTGGGACTTTTCTGACGCTGAGGCACGAAAGCTAGGGGAGCGAAC	NA	NA	NA	NA	NA	NA	NA	NA	NA	NA	NA	0.71
King_only_ASV	Bacteria	Proteobacteria	Alphaproteobacteria	Alphaproteobacteria	Alphaproteobacteria	Alphaproteobacteria		GTTCGGAATCACTGGGCGTAAAGAGTACGTAGGCGGATTGATTAGTTAGGGGTGAAATCCCAGGGCTCAACCCTGGAACTGCCTCTAATACTGTCAATCTAGAGATCGAGAGAGGTGAGTGGAATTCCTAGTGTAGAGGTGAAATTCGTAGATATTAGGAAGAACACCAGTGGCGAAGGCGGCTCACTGGCTCGATACTGACGCTGAGGTACGAAAGCGTGGGGAGCAAAC	NA	NA	NA	NA	NA	NA	NA	NA	NA	NA	NA	0.73
ASV76	Bacteria	Proteobacteria	Gammaproteobacteria	Alteromonadales	Alteromonadaceae	Aliiglaciecola	Aliiglaciecola	AATCGGAATTACTGGGCGTAAAGCGCACGCAGGCGGTTATATAAGCTAGATGTGAAAGCCCCGGGCTCAACCTGGGAATAGCATTTAGAACTGTATGACTAGAGTCTTGGAGAGGGGAGTGGAATTCCAGGTGTAGCGGTGAAATGCGTAGATATCTGGAGGAACATCAGTGGCGAAGGCGACTCCCTGGCCAAAGACTGACGCTCATGTGCGAAAGTGTGGGTAGCGAAC	0.491	0.096	0.088	Environement	0.49	0.11	0.10	Environement	0.50	0.78	0.60	NA
ASV9	Bacteria	Proteobacteria	Gammaproteobacteria	Alteromonadales	Alteromonadaceae	Alteromonas	Alteromonas	AATCGGAATTACTGGGCGTAAAGCGCACGCAGGCGGTTTGTTAAGCTAGATGTGAAAGCCCCGGGCTCAACCTGGGACGGTCATTTAGAACTGGCAGACTAGAGTCTTGGAGAGGGGAGTGGAATTCCAGGTGTAGCGGTGAAATGCGTAGATATCTGGAGGAACATCAGTGGCGAAGGCGACTCCCTGGCCAAAGACTGACGCTCATGTGCGAAAGTGTGGGTAGCGAAC	0.375	0.279	0.160	Environement	0.35	0.50	0.24	Saccharina	1.00	1.00	1.00	0.31
ASV569	Bacteria	Proteobacteria	Gammaproteobacteria	Alteromonadales	Alteromonadaceae	Glaciecola	Glaciecola	AATCGGAATTACTGGGCGTAAAGCGCACGCAGGTGGTCAATTAAGCTAGAAGTGAAAGCCCCGCGCTCAACGTGGGAAGGCCTTTTAGAACTGGTTGACTAGAGTCTTGGAGAGGAGAGTGGAATTTCAGGTGTAGCGGTGAAATGCGTAGATATCTGAAGGAACATCAGTGGCGAAGGCGACTCTCTGGCCAAAGACTGACACTCATGTGCGAAAGTGTGGGTAGCGAAC	0.199	0.800	0.050	Saccharina	0.20	0.87	0.05	Saccharina	0.13	0.44	0.60	0.26
ASV12	Bacteria	Proteobacteria	Gammaproteobacteria	Alteromonadales	Alteromonadaceae	Paraglaciecola	Paraglaciecola	AATCGGAATTACTGGGCGTAAAGCGCACGCAGGCGGTTTGTTAAGCTAGATGTGAAAGCCCTGGGCTCAACCTGGGAATTGCATTTAGAACTGGCAGGCTAGAGTTTTGGAGAGGGGAGTGGAATTCCAGGTGTAGCGGTGAAATGCGTAGATATCTGGAGGAACATCAGTGGCGAAGGCGACTCCCTGGTCAGTAACTGACGCTCATGTGCGAAAGTGTGGGTAGCGAAC	0.277	0.269	0.061	Environement	0.23	0.53	0.10	Saccharina	0.75	0.44	0.70	NA
ASV201	Bacteria	Proteobacteria	Gammaproteobacteria	Alteromonadales	Alteromonadaceae	Paraglaciecola	Paraglaciecola	AATCGGAATTACTGGGCGTAAAGCGCACGCAGGCGGTTTGTTAAGCTAGATGTGAAAGCCCCGGGCTCAACCTGGGAATAGCATTTAGAACTGGCAGGCTAGAGTCTTGGAGAGGGGAGTGGAATTTCTGGTGTAGCGGTGAAATGCGTAGATATCAGAAGGAACATCAGTGGCGAAGGCGACTCCCTGGCCAAAGACTGACGCTCATGTGCGAAAGTGTGGGTAGCGAAC	0.317	0.491	0.204	Saccharina	0.28	0.47	0.14	Environement	0.25	0.78	0.80	0.61
ASV53	Bacteria	Proteobacteria	Gammaproteobacteria	Alteromonadales	Alteromonadaceae	Rheinheimera	Rheinheimera	AATCGGAATTACTGGGCGTAAAGCGCACGTAGGCGGTGTGTTAAGTTGGATGTGAAAGCCCCGGGCTCAACCTGGGAATTGCATTCAAAACTGGCACGCTAGAGTATGTGAGAGGGGGGTAGAATTCCAAGTGTAGCGGTGAAATGCGTAGAGATTTGGAGGAATACCAGTGGCGAAGGCGGCCCCCTGGCACAATACTGACGCTCAGGTGCGAAAGCGTGGGGAGCAAAC	0.123	0.660	0.017	Environement	0.39	0.00	0.02	Environement	0.88	1.00	0.70	NA
ASV117	Bacteria	Proteobacteria	Gammaproteobacteria	Alteromonadales	Colwelliaceae	Colwellia	Colwellia	AATCGGAATTACTGGGCGTAAAGCGTGCGTAGGTGGTTTGTTAAGCAAGATGTGAAAGCCCCGGGCTCAACCTGGGAACTGCATTTTGAACTGGCAAACTAGAGTTTTGTAGAGGGTAGTGGAATTTCCAGTGTAGCGGTGAAATGCGTAGAGATTGGAAGGAACATCAGTGGCGAAGGCGGCTACCTGGACAGAGACTGACACTGAGGCACGAAAGCGTGGGGAGCAAAC	0.487	0.358	0.243	Environement	0.47	0.58	0.38	Saccharina	0.88	0.78	0.90	NA
ASV142	Bacteria	Proteobacteria	Gammaproteobacteria	Alteromonadales	Colwelliaceae	Colwellia	arctica	AATCGGAATTACTGGGCGTAAAGCGTTCGTAGGCGGTTGAATAAGCAAGATGTGAAAGCCCAGGGCTCAACCTTGGAACTGCATTTTGAACTGTTCAACTAGAGTACTGTAGAGGGTGGTGGAATTTCCAGTGTAGCGGTGAAATGCGTAGAGATTGGAAGGAACATCAGTGGCGAAGGCGGCCACCTGGACAGATACTGACGCTGAGGAACGAAAGCGTGGGGAGCGAAC	0.267	0.367	0.072	Environement	0.16	0.30	0.09	Saccharina	0.38	0.22	0.60	NA
ASV79	Bacteria	Proteobacteria	Gammaproteobacteria	Alteromonadales	Colwelliaceae	Thalassotalea	Thalassotalea	AATCGGAATTACTGGGCGTAAAGCGTGCGTAGGCGGATAGTTAAGCGAGATGTGAAATCCCGGGGCTCAACCTCGGAACTGCATTTCGAACTGGTTATCTAGAGTATTGTAGAGGGTGGTGGAATTTCCAGTGTAGCGGTGAAATGCGTAGAGATTGGAAGGAACATCAGTGGCGAAGGCGGCCACCTGGACACATACTGACGCTGAGGCACGAAAGCGTGGGGAGCGAAC	0.465	0.752	0.287	Saccharina	0.40	0.54	0.31	Saccharina	0.25	0.56	0.80	NA
ASV405	Bacteria	Proteobacteria	Gammaproteobacteria	Alteromonadales	Idiomarinaceae	Idiomarina	Idiomarina	AATCGGAATTACTGGGCGTAAAGCGTACGTAGGCGGCGTGTTAAGCAAGATGTGAAAGCCCCGGGCTCAACCTGGGAATTGCATTTTGAACTGGCATGCTAGAGTCCTGAAGAGGGTGGTAGAATTTCCAGTGTAGCGGTGAAATGCGTAGATATTGGAAGGAATACCAGTGGCGAAGGCGGCCACCTGGTCAGAGACTGACGCTGAGGTACGAAAGCGTGGGGAGCAAAC	0.113	0.246	0.006	Environement	0.13	1.00	0.02	Saccharina	0.13	0.11	0.60	NA
ASV95	Bacteria	Proteobacteria	Gammaproteobacteria	Alteromonadales	Marinobacteraceae	Marinobacter	Marinobacter	AATCGGAATTACTGGGCGTAAAGCGCGCGTAGGTGGTTTGATAAGCGAGATGTGAAAGCCCCGGGCTCAACCTGGGAACGGCATTTCGAACTGTCAGGCTAGAGTATGGTAGAGGAGTGTGGAATTTCCTGTGTAGCGGTGAAATGCGTAGATATAGGAAGGAACACCAGTGGCGAAGGCGGCACTCTGGACCAATACTGACACTGAGGTGCGAAAGCGTGGGGAGCAAAC	0.303	0.303	0.083	Environement	0.31	0.76	0.13	Saccharina	0.75	0.89	1.00	NA
ASV112	Bacteria	Proteobacteria	Gammaproteobacteria	Alteromonadales	Pseudoalteromonadaceae	Pseudoalteromonas	Pseudoalteromonas	AATCGGAATTACTGGGCGTAAAGCGTACGCAGGCGGTTGATTAAGCGAGATGTGAAAGCCCCGGGCTCAACCTGGGAACTGCATTTCGAACTGGTCAACTAGAGTGTGATAGAGGGTGGTAGAATTTCAGGTGTAGCGGTGAAATGCGTAGAGATCTGAAGGAATACCGATGGCGAAGGCAGCCACCTGGGTCAACACTGACGCTCATGTACGAAAGCGTGGGGAGCAAAC	0.643	0.058	0.133	Environement	0.69	0.15	0.28	Environement	0.50	0.22	0.00	NA
ASV13	Bacteria	Proteobacteria	Gammaproteobacteria	Alteromonadales	Pseudoalteromonadaceae	Pseudoalteromonas	Pseudoalteromonas	AATCGGAATTACTGGGCGTAAAGCGTACGCAGGCGGTTTGTTAAGCGAGATGTGAAAGCCCCGGGCTCAACCTGGGAACTGCATTTCGAACTGGCAAACTAGAGTGTGATAGAGGGTGGTAGAATTTCAGGTGTAGCGGTGAAATGCGTAGAGATCTGAAGGAATACCGATGGCGAAGGCAGCCACCTGGGTCAACACTGACGCTCATGTACGAAAGCGTGGGGAGCAAAC	0.693	0.081	0.442	Environement	0.56	0.54	0.59	Saccharina	0.88	1.00	0.80	0.92	King
ASV23	Bacteria	Proteobacteria	Gammaproteobacteria	Alteromonadales	Pseudoalteromonadaceae	Pseudoalteromonas	Pseudoalteromonas	AATCGGAATTACTGGGCGTAAAGCGTACGCAGGCGGTTTGTTAAGCGAGATGTGAAAGCCCCGGGCTCAACCTGGGAACTGCATTTCGAACTGGCAAACTAGAGTGTGATAGAGGGTGGTAGAATTTCAGGTGTAGCGGTGAAATGCGTAGAGATCTGAAGGAATACCGATGGCGAAGGCAGCCACCTGGGTCAACACTGACGCTCATGTACGAAAGCGTGGGGAGCAAAC	0.487	0.181	0.243	Environement	0.55	0.40	0.28	Environement	0.88	0.67	0.50	0.92	King
ASV52	Bacteria	Proteobacteria	Gammaproteobacteria	Alteromonadales	Pseudoalteromonadaceae	Pseudoalteromonas	aliena	AATCGGAATTACTGGGCGTAAAGCGTACGCAGGCGGTTTGTTAAGCGAGATGTGAAAGCCCTGGGCTCAACCTGGGAACTGCATTTCGAACTGGCAAACTAGAGTGTGATAGAGGGTGGTAGAATTTCAGGTGTAGCGGTGAAATGCGTAGAGATCTGAAGGAATACCGATGGCGAAGGCAGCCACCTGGGTCAACACTGACGCTCATGTACGAAAGCGTGGGGAGCAAAC	0.463	0.056	0.133	Environement	0.23	0.43	0.08	Environement	0.88	0.33	0.30	NA
ASV111	Bacteria	Proteobacteria	Gammaproteobacteria	Alteromonadales	Psychromonadaceae	Psychromonas	arctica	AATCGGAATTACTGGGCGTAAAGCGCGCGTAGGTGGTTAATTAAGTCAGATGTGAAATCCCAGGGCTCAACCTTGGAACTGCATTTGAAACTGGTTAACTAGAGTTTTGTAGAGGGTGGTAGAATTTCAGGTGTAGCGGTGAAATGCGTAGAGATCTGAAGGAATACCAGTGGCGAAGGCGGCCACCTGGACAAAGACTGACACTGAGGCGCGAAGGCGTGGGGAGCAAAC	0.524	0.147	0.232	Environement	0.61	0.15	0.25	Environement	0.13	0.33	0.50	NA
ASV82	Bacteria	Proteobacteria	Gammaproteobacteria	Alteromonadales	Shewanellaceae	Shewanella	Shewanella	AATCGGAATTACTGGGCGTAAAGCGTGCGCAGGCGGTTTGTTAAGCCAGATGTGAAATCCCCGGGCTCAACCTGGGAATTGCATTTGGAACTGGCGAACTAGAGTCTTGTAGAGGGGGGTAGAATTCCAGGTGTAGCGGTGAAATGCGTAGAGATCTGGAGGAATACCGGTGGCGAAGGCGGCCCCCTGGACAAAGACTGACGCTCATGCACGAAAGCGTGGGGAGCAAAC	0.380	0.217	0.110	Environement	0.35	0.44	0.23	Environement	0.88	0.56	0.40	NA
ASV575	Bacteria	Proteobacteria	Gammaproteobacteria	Arenicellales	Arenicellaceae	Arenicella	Arenicella	AATCGGAATTACTGGGCGTAAAGCGCGCGTAGGTGGTTGTTTAAGTTAGATGTGAAAGCCCTGGGCTTAACCTAGGAATTGCATTTAAAACTGGGCAACTAGAGTATGGTAGAGGGAAGTGGAATTCCACATGTAGCGGTGAAATGCGTAGAGATGTGGAGGAACACCAGTGGCGAAGGCGACTTCCTGGACCAATACTGACACTGAGGTGCGAAAGCGTGGGGAGCAAAC	0.257	0.340	0.193	Saccharina	0.22	0.34	0.14	Saccharina	0.13	0.56	0.60	0.76
ASV204	Bacteria	Proteobacteria	Gammaproteobacteria	Burkholderiales	Burkholderiaceae	Limnobacter	thiooxidans	AATCGGAATTACTGGGCGTAAAGCGTGCGCAGGCGGTTGTGTAAGACAGGTGTGAAATCCCCGGGCTTAACCTGGGAATTGCATTTGTGACTGCACGACTAGAGTGTGTCAGAGGGGGGTGGAATTCCACGTGTAGCAGTGAAATGCGTAGATATGTGGAGGAACACCAATGGCGAAGGCAGCCCCCTGGGATAACACTGACGCTCATGCACGAAAGCGTGGGGAGCAAAC	0.074	1.000	0.006	Saccharina	0.16	0.00	0.00	Environement	0.63	0.44	0.20	NA
ASV351	Bacteria	Proteobacteria	Alphaproteobacteria	Caulobacterales	Caulobacteraceae	Brevundimonas	Brevundimonas	GCTCGGAATTACTGGGCGTAAAGGGCGCGTAGGCGGACATTTAAGTCAGGGGTGAAATCCCAGAGCTCAACTCTGGAACTGCCTTTGATACTGGGTGTCTTGAGTGTGAGAGAGGTATGTGGAACTCCGAGTGTAGAGGTGAAATTCGTAGATATTCGGAAGAACACCAGTGGCGAAGGCGACATACTGGCTCATTACTGACGCTGAGGCGCGAAAGCGTGGGGAGCAAAC	0.114	0.517	0.017	Environement	0.12	0.23	0.05	Environement	0.50	0.44	0.10	NA
King_only_ASV	Bacteria	Proteobacteria	Alphaproteobacteria	Caulobacterales	Hyphomonadaceae	Hellea		GTTCGGAATTACTGGGCGTAAAGCGTGCGTAGGCGGATTATTAAGTTAGGGGTGAAATCCCGGGGCTCAACCTCGGAACTGCCTCTAAAACTGGTAATCTAGAGATATGGAGAGGTAAGTGGAATTCCTAGTGTAGAGGTGAAATTCGTAGATATTAGGAGGAACACCAGAGGCGAAGGCGGCTTACTGGACATATACTGACGCTGAGGCACGAAAGTGTGGGTAGCAAAC	NA	NA	NA	NA	NA	NA	NA	NA	NA	NA	NA	0.98	King
King_only_ASV	Bacteria	Proteobacteria	Alphaproteobacteria	Caulobacterales	Hyphomonadaceae	Hyphomonadaceae		GTTCGGAATTACTGGGCGTAAAGAGTTCGTAGGCGGGTTATTAAGTCAGATGTGAAATCCCAGGGCTCAACCTTGGAACTGCATTTGAAACTGGTAACCTAGAGACTAGGAGAGGTCAGTGGAATACCGAGTGGAGAGGTGAAATTCGCAGATATTCGGTGGAACACCAGTGGCGAAGGCGACTGACTGGACTAGTACTGACGCTGAGGAACGAAAGTGTGGGGAGCAAAC	NA	NA	NA	NA	NA	NA	NA	NA	NA	NA	NA	0.92	King
King_only_ASV	Bacteria	Proteobacteria	Alphaproteobacteria	Caulobacterales	Hyphomonadaceae	Hyphomonadaceae		GTTCGGAATTACTGGGCGTAAAGCGTGCGTAGGCGGATTAGTAAGTTAGAGGTGAAATCCCAGGGCTCAACCCTGGAACTGCCTTTAAAACTGCTAGTCTTGAGTTCTGGAGAGGTAAGTGGAATTCCTAGTGTAGAGGTGAAATTCGTAGATATTAGGAGGAACACCAGAGGCGAAGGCGGCTTACTGGACAGATACTGACGCTGAGGCACGAAAGTGTGGGGAGCAAAC	NA	NA	NA	NA	NA	NA	NA	NA	NA	NA	NA	0.81	King
ASV122	Bacteria	Proteobacteria	Alphaproteobacteria	Caulobacterales	Hyphomonadaceae	Hyphomonas	Hyphomonas	GTTCGGAATTACTGGGCGTAAAGCGCACGTAGGCGGACTTTTAAGTCAGATGTGAAATCCCGGGGCTCAACCTCGGAACTGCATTTGAAACTGGAAGTCTAGAGACCAGGAGAGGTTAGCGGAATACCGAGTGTAGAGGTGAAATTCGTAGATATTCGGTGGAACACCAGTGGCGAAGGCGGCTAACTGGACTGGTACTGACGCTGAGGTGCGAAAGTGTGGGGAGCAAAC	0.100	0.601	0.017	Saccharina	0.16	0.01	0.01	Environement	0.63	1.00	0.90	NA
ASV199	Bacteria	Proteobacteria	Alphaproteobacteria	Caulobacterales	Hyphomonadaceae	Litorimonas		TACGGAGGGGGCTAGCGTTGTTCGGAATTACTGGGCGTAAAGCGTGCGTAGGCGGACTAATAAGTAGAGGGTGAAATCCCAAGGCTCAACCTTGGAACTGCCTTCTAAACTGTTAGTCTTGAGTTCTGGAGAGGTGAGTGGAATTGCTAGTGTAGAGGTGAAATTCGTAGATATTAGCAGGAACACCAGAGGCGAAGGCGGCTCACTGGACAGATACTGACGCTGAGGCACGAAAGTGTGGGGAGCAAACAGG	0.21	0.200	0.14	Environement	NA	NA	NA	NA	NA	NA	NA	0.98	King
ASV22	Bacteria	Proteobacteria	Alphaproteobacteria	Caulobacterales	Hyphomonadaceae	Litorimonas	Litorimonas	GTTCGGAATTACTGGGCGTAAAGCGTGCGTAGGCGGATTAATAAGTAAGGGGTGAAATCCCGAGGCTCAACCTCGGAACTGCCTCTTAAACTGTTAGTCTTGAGTTCTGGAGAGGTGAGTGGAATTGCTAGTGTAGAGGTGAAATTCGTAGATATTAGCAGGAACACCAGAGGCGAAGGCGGCTCACTGGACAGATACTGACGCTGAGGCACGAAAGTGTGGGGAGCAAAC	0.629	0.917	0.431	Saccharina	0.44	0.78	0.24	Saccharina	0.25	0.44	0.70	NA
ASV3	Bacteria	Proteobacteria	Alphaproteobacteria	Caulobacterales	Hyphomonadaceae	Litorimonas	Litorimonas	GTTCGGAATTACTGGGCGTAAAGCGTGCGTAGGCGGATCAATAAGTAAGGGGTGAAATCCCGAGGCTCAACCTCGGAACTGCCTCTTAAACTGTTGGTCTTGAGTTCTGGAGAGGTGAGTGGAATTGCTAGTGTAGAGGTGAAATTCGTAGATATTAGCAGGAACACCAGAGGCGAAGGCGGCTCACTGGACAGATACTGACGCTGAGGCACGAAAGTGTGGGGAGCAAAC	0.917	0.861	0.978	Saccharina	0.95	0.94	0.96	Saccharina	0.88	1.00	1.00	0.58	Saccharina_core_high_and_low
ASV41	Bacteria	Proteobacteria	Alphaproteobacteria	Caulobacterales	Hyphomonadaceae	Litorimonas	Litorimonas	GTTCGGAATTACTGGGCGTAAAGCGTGCGTAGGCGGACTATTAAGTTAGATGTGAAATCCCAGGGCTCAACCCTGGAACTGCATTTAAAACTGGTAGTCTTGAGTTCTGGAGAGGTAAGTGGAATTCCTAGTGTAGAGGTGAAATTCGTAGATATTAGGAGGAACACCAGAGGCGAAGGCGGCTTACTGGACAGATACTGACGCTGAGGCACGAAAGTGTGGGTAGCAAAC	0.631	0.656	0.608	Saccharina	0.86	0.91	0.81	Saccharina	0.38	0.78	0.80	0.98	Saccharina_core_low_and_King
King_only_ASV	Bacteria	Proteobacteria	Alphaproteobacteria	Caulobacterales	Hyphomonadaceae	Litorimonas		GTTCGGAATTACTGGGCGTAAAGCGTGCGTAGGCGGATTGGAAAGTTAGATGTGAAATCCCGAGGCTCAACCTCGGAACTGCATTTAAAACTCCCAATCTAGAGTTCTGGAGAGGTGAGTGGAATTGCTAGTGTAGAGGTGAAATTCGTAGATATTAGCAGGAACACCAGAGGCGAAGGCGGCTCACTGGACAGATACTGACGCTGAGGCACGAAAGTGTGGGGAGCAAAC	NA	NA	NA	NA	NA	NA	NA	NA	NA	NA	NA	0.89	King
ASV732	Bacteria	Proteobacteria	Alphaproteobacteria	Caulobacterales	Hyphomonadaceae	Maricaulis	maris	GTTCGGAATTACTGGGCGTAAAGCGCTCGTAGGCGGATTGGTCAGTCAGAGGTGAAAGCCCAGGGCTCAACCTTGGAATTGCCTTTGATACTGCCAGTCTTGAGTTCGGGAGAGGTGAGCGGAATTCCGAGTGTAGAGGTGAAATTCGTAGATATTCGGAGGAACACCAGAGGCGAAGGCGGCTCACTGGACCGATACTGACGCTGAGGAGCGAAAGCGTGGGGAGCAAAC	0.170	0.000	0.000	Environement	0.13	0.33	0.01	Environement	0.25	0.89	0.30	NA
ASV7	Bacteria	Proteobacteria	Alphaproteobacteria	Caulobacterales	Hyphomonadaceae	Robiginitomaculum	Robiginitomaculum	GTTCGGAATTACTGGGCGTAAAGCGTGCGTAGGCGGATTATTAAGTTAGAGGTGAAATCCCAGGGCTCAACCCTGGAACTGCCTTTAAAACTGGTAATCTAGAGTTATGGAGAGGTAAGTGGAATTCCTAGTGTAGAGGTGAAATTCGTAGATATTAGGAGGAACACCAGAGGCGAAGGCGGCTTACTGGACATATACTGACGCTGAGGCACGAAAGTGTGGGTAGCAAAC	0.892	0.890	0.895	Saccharina	0.90	0.95	0.86	Saccharina	0.75	1.00	1.00	0.89	Saccharina_core_high_and_low_and_King
ASV166	Bacteria	Proteobacteria	Gammaproteobacteria	Cellvibrionales	Cellvibrionaceae	Cellvibrionaceae	Cellvibrionaceae	AATCGGAATTACTGGGCGTAAAGCGCGCGTAGGTGGTTATATAAGCTAGATGTGAAAGCCCTGGGCTCAACCTGGGAACTGCATTTAGAACTGTATGGCTAGAGTACAGCAGAGGATAGTGGAATTTCAGGTGTAGCGGTGAAATGCGTAGAGATCTGAAGGAACATCAGTGGCGAAGGCGACTGTCTGGGCTGATACTGACACTGAGGTGCGAAAGCGTGGGTAGCAAAC	0.646	0.174	0.293	Environement	0.72	0.29	0.43	Environement	0.50	0.33	0.50	0.24
ASV15	Bacteria	Proteobacteria	Gammaproteobacteria	Gammaproteobacteria	Gammaproteobacteria	Gammaproteobacteria	Gammaproteobacteria	AATCGGAATTACTGGGCGTAAAGCGCGCGTAGGCGGTTTTGTCAGTCGGATGTGAAAGCCCAGGGCTCAACCTTGGAACTGCATTCGATACTGCAAGACTAGAGTATGGTAGAGGAGAGTGGAATTCCAGGTGTAGCGGTGAAATGCGTAGATATCTGGAGGAACACCAGTGGCGAAGGCGACTCTCTGGCCCAATACTGACGCTGAGGTGCGAAAGCGTGGGGAGCAAAC	0.817	0.922	0.724	Saccharina	0.73	0.85	0.62	Saccharina	0.50	0.89	1.00	0.42	Saccharina_core_high_and_low
King_only_ASV	Bacteria	Proteobacteria	Gammaproteobacteria	Gammaproteobacteria	Gammaproteobacteria	Gammaproteobacteria		AATCGGAATTACTGGGCGTAAAGCGCGTGCAGGCGGTTCGTTAAGTCAAATGTGAAATCCCAGGGCTCAACCCTGGAACTGCATTCGATACTGGCGGACTAGAGTGTAAGAGAGGGTTGTGGAATTCCGGGTGTAGCGGTGAAATGCGTAGATATCCGGAGGAACATCAGTGGCGAAGGCGACAACCTGGCTTAACACTGACGCTCAGATGCGAAAGCGTGGGGAGCAAAC	NA	NA	NA	NA	NA	NA	NA	NA	NA	NA	NA	0.89	King
ASV10	Bacteria	Proteobacteria	Gammaproteobacteria	Granulosicoccales	Granulosicoccaceae	Granulosicoccus	Granulosicoccus	AATCGGAATTACTGGGCGTAAAGCGCGCGTAGGCGGCTTGGTCAGTCAGATGTGAAATCCCCGAGCTCAACTTGGGAACTGCATTTGATACTGCCAGGCTAGAGTATGTTAGAGGAATGCGGAATTCCGGGTGTAGCGGTGAAATGCGTAGATATCCGGAGGAACATCAGTGGCGAAGGCGGCATTCTGGAACAATACTGACGCTGAGGTGCGAAAGCGTGGGGAGCAAAC	0.688	0.660	0.718	Saccharina	0.84	0.82	0.86	Saccharina	0.75	1.00	1.00	0.74	Saccharina_core_low
ASV109	Bacteria	Proteobacteria	Gammaproteobacteria	Granulosicoccales	Granulosicoccaceae	Granulosicoccus	Granulosicoccus	AATCGGAATTACTGGGCGTAAAGCGCGCGTAGGCGGCTTGTTAAGTCAGATGTGAAATCCCCGGGCTCAACCTGGGAACTGCATTTGATACTGCCAAGCTAGAGTATGTTAGAGGAATGCGGAATTCCAGGTGTAGCGGTGAAATGCGTAGATATCTGGAGGAACATCAGTGGCGAAGGCGGCATTCTGGAACAATACTGACGCTGAGGTGCGAAAGCGTGGGGAGCAAAC	0.391	0.616	0.249	Saccharina	0.67	0.93	0.48	Saccharina	0.25	0.22	0.00	0.97	King
ASV30	Bacteria	Proteobacteria	Gammaproteobacteria	Granulosicoccales	Granulosicoccaceae	Granulosicoccus	Granulosicoccus	AATCGGAATTACTGGGCGTAAAGCGCGCGTAGGCGGCTTAGTCAGTCAGATGTGAAATCCCCGAGCTTAACTTGGGAACTGCATTTGATACTGCTAGGCTAGAGTATGTTAGAGGAATGCGGAATTCCGGGTGTAGCGGTGAAATGCGTAGATATCCGGAGGAACATCAGTGGCGAAGGCGGCATTCTGGAACAATACTGACGCTGAGGTGCGAAAGCGTGGGGAGCAAAC	0.409	0.776	0.215	Saccharina	0.56	0.99	0.32	Saccharina	0.50	0.89	0.70	NA
ASV6	Bacteria	Proteobacteria	Gammaproteobacteria	Granulosicoccales	Granulosicoccaceae	Granulosicoccus	Granulosicoccus	AATCGGAATTACTGGGCGTAAAGCGCGCGTAGGCGGCTTAGTCAGTCAGATGTGAAATCCCCGAGCTCAACTTGGGAACTGCATTTGATACTGCTAGGCTAGAGTATGTTAGAGGAATGCGGAATTCCGGGTGTAGCGGTGAAATGCGTAGATATCCGGAGGAACATCAGTGGCGAAGGCGGCATTCTGGAACAATACTGACGCTGAGGTGCGAAAGCGTGGGGAGCAAAC	0.747	0.772	0.724	Saccharina	0.91	0.98	0.85	Saccharina	1.00	1.00	0.90	0.03	Saccharina_core_high_and_low
ASV83	Bacteria	Proteobacteria	Gammaproteobacteria	Granulosicoccales	Granulosicoccaceae	Granulosicoccus	Granulosicoccus	AATCGGAATTACTGGGCGTAAAGCGCGCGTAGGCGGCTTGTTAAGTCAGATGTGAAATCCCCGAGCTCAACTTGGGAACTGCATTTGATACTGGCAGGCTAGAGTATGTTAGAGGAAAGCGGAATTCCGGGTGTAGCGGTGAAATGCGTAGATATCCGGAGGAACATCAGTGGCGAAGGCGGCTTTCTGGAACAATACTGACGCTGAGGTGCGAAAGCGTGGGGAGCAAAC	0.531	0.946	0.298	Saccharina	0.24	0.80	0.07	Saccharina	NA	NA	NA	0.42
King_only_ASV	Bacteria	Proteobacteria	Gammaproteobacteria	Granulosicoccales	Granulosicoccaceae	Granulosicoccus		AATCGGAATTACTGGGCGTAAAGCGCGCGTAGGCGGCTTGTCAAGTTGGATGTGAAATCCCCGGGCTCAACCCGGGAACTGCATTCAAAACTGTCAGGCTAGAGTGTGAGAGAGGATAGTGGAATTCCAGGTGTAGCGGTGAAATGCGTAGATATCTGGAGGAACATCAGTGGCGAAGGCGACTATCTGGCTTAACACTGACGCTGAGGTGCGAAAGCGTGGGGAGCAAAC	NA	NA	NA	NA	NA	NA	NA	NA	NA	NA	NA	0.85	King
King_only_ASV	Bacteria	Proteobacteria	Gammaproteobacteria	Granulosicoccales	Granulosicoccaceae	Granulosicoccus		AATCGGAATTACTGGGCGTAAAGCGCGCGTAGGCGGCTTGGTCAGTCAGATGTGAAATCCCAGGGCTCAACCTTGGAACTGCATTTGATACTGCCAGGCTAGAGTATGTTAGAGGAAAGCGGAATTCCGGGTGTAGCGGTGAAATGCGTAGATATCCGGAGGAACATCAGTGGCGAAGGCGGCTTTCTGGAACAATACTGACGCTGAGGTGCGAAAGCGTGGGGAGCAAAC	NA	NA	NA	NA	NA	NA	NA	NA	NA	NA	NA	0.82	King
King_only_ASV	Bacteria	Proteobacteria	Gammaproteobacteria	KI89A_clade	KI89A_clade	KI89A_clade		AATCGGAATTACTGGGCGTAAAGCGCGCGTAGGCGGTTTGTTAAGTGGGATGTGAAAGCCCCGGGCTCAACCTGGGAATTGCATTCCAAACTGGCAAGCTAGAGTTTGATAGAGGGAGGTAGAATTTCCTGTGTAGCGGTGAAATGCGTAGATATAGGAAGGAATACCAGTGGCGAAGGCGGCCTCCTGGATCAAAACTGACGCTGAGGTGCGAAAGCGTGGGGAGCAAAC	NA	NA	NA	NA	NA	NA	NA	NA	NA	NA	NA	0.76
King_only_ASV	Bacteria	Proteobacteria	Gammaproteobacteria	KI89A_clade	KI89A_clade	KI89A_clade		AATCGGAATTACTGGGCGTAAAGCGCGCGTAGGTGGTTTCTTAAGTGGGATGTGAAAGCCCCGGGCTCAACCTGGGAATTGCATTCCATACTGGGGAACTAGAGTGTGATAGAGGGAGGTAGAATTTCCTGTGTAGCGGTGAAATGCGTAGATATAGGAAGGAATACCAGTGGCGAAGGCGGCCTCCTGGATCAACACTGACGCTGAGGTGCGAAAGCGTGGGGAGCAAAC	NA	NA	NA	NA	NA	NA	NA	NA	NA	NA	NA	0.97	King
ASV563	Bacteria	Proteobacteria	Alphaproteobacteria	Micavibrionales	Micavibrionales	Micavibrionales	Micavibrionales	GTTCGGAATCATTGGGCGTAAAGCGTATGTAGGTGGAACAGAAAGTTGGAAGTGAAATCCCGAGGCTCAACCTCGGAATTGCTTTCAAAACTCCTGTTCTAGAGTCCCGGAGGGGTAAGGGGAATTCCGAGTGTAGAGGTGAAATTCGCAGATATTCGGAGGAACACCAGTGGCGTAGGCGCCTTACTGGACGGGAACTGACACTGAGATACGAAAGCGTGGGTAGCAAAC	0.380	0.708	0.204	Saccharina	0.38	0.74	0.20	Saccharina	0.50	0.78	0.40	0.42
King_only_ASV	Bacteria	Proteobacteria	Alphaproteobacteria	Micavibrionales	Micavibrionales	Micavibrionales		GTTCGGAATCATTGGGCGTAAAGCGTATGTAGGCGGACTTGAAAGTCGGGAGTGAAATCCCAGGGCTCAACCCTGGAATTGCTTCCGAAACTTCAAGTCTAGTATCCCGGAGGGGTTGACGGAATTCCGAGTGTAGAGGTGAAATTCGCAGATATTCGGAGGAACACCAGTGGCGTAGGCGGTCAACTGGACGGGTATAGACGCTGAGATACGAAAGCGTGGGTAGCAAAC	NA	NA	NA	NA	NA	NA	NA	NA	NA	NA	NA	0.79
ASV198	Bacteria	Proteobacteria	Gammaproteobacteria	Nitrosococcales	Methylophagaceae	Methylophaga	Methylophaga	AATCGGAATTACTGGGCGTAAAGCGCGCGTAGGCGGTTTGTTAAGTCAGATGTGAAATCCCCGGGCTCAACCTGGGAATGGCATTTGAGACTGGCAGGCTAGAGTATGGTAGAGGTGAGTGGAATTTCAGGTGTAGCGGTGAAATGCGTAGAGATCTGAAGGAACATCAGTGGCGAAGGCGACTCACTGGGCCATTACTGACGCTGAGGTGCGAAAGCGTGGGTAGCAAAC	0.312	0.180	0.028	Environement	0.19	0.59	0.06	Saccharina	0.88	1.00	0.90	NA
ASV312	Bacteria	Proteobacteria	Gammaproteobacteria	Oceanospirillales	Alcanivoracaceae1	Alcanivorax	borkumensis	AATCGGAATTACTGGGCGTAAAGCGCGCGTAGGCGGTTTGCTAAGTCAGATGTGAAAGCCCCGGGCTCAACCTGGGAACTGCATTTGAAACTGGCAGGCTAGAATGCAGTAGAGGGAGGTGGAATTTCCGGTGTAGCGGTGAAATGCGTAGAGATCGGAAGGAACACCAGTGGCGAAGGCGGCCTCCTGGACTGACATTGACGCTGAGGTGCGAAAGCGTGGGGAGCAAAC	0.156	0.167	0.028	Environement	0.13	0.92	0.02	Saccharina	0.25	0.11	0.60	0.13
ASV87	Bacteria	Proteobacteria	Gammaproteobacteria	Oceanospirillales	Alcanivoracaceae1	Alcanivorax	Alcanivorax	AATCGGAATTACTGGGCGTAAAGCGCGCGTAGGCGGTTTGTTAAGTCAGATGTGAAAGCCCCGGGCTCAACCTGGGAATTGCATTTGAAACTGGCAGGCTAGAATGCAGTAGAGGGAGGTGGAATTTCCGGTGTAGCGGTGAAATGCGTAGAGATCGGAAGGAACACCAGTGGCGAAGGCGGCCTCCTGGACTGACATTGACGCTGAGGTGCGAAAGCGTGGGGAGCAAAC	0.232	0.339	0.055	Environement	0.28	0.81	0.10	Saccharina	0.88	0.89	1.00	NA
ASV81	Bacteria	Proteobacteria	Gammaproteobacteria	Oceanospirillales	Halomonadaceae	Halomonas	Halomonas	AATCGGAATTACTGGGCGTAAAGCGCGCGTAGGTGGCTTGATAAGCCGGTTGTGAAAGCCCCGGGCTCAACCTGGGAACGGCATCCGGAACTGTCAGGCTAGAGTGCAGGAGAGGAAGGTAGAATTCCCGGTGTAGCGGTGAAATGCGTAGAGATCGGGAGGAATACCAGTGGCGAAGGCGGCCTTCTGGACTGACACTGACACTGAGGTGCGAAAGCGTGGGTAGCAAAC	0.367	0.285	0.088	Environement	0.34	0.71	0.16	Saccharina	0.75	0.78	0.50	0.11
ASV195	Bacteria	Proteobacteria	Gammaproteobacteria	Oceanospirillales	Nitrincolaceae	Neptuniibacter	pectenicola	AATCGGAATTACTGGGCGTAAAGCGCGCGTAGGTGGATTGGTCAGTCAGATGTGAAAGCCCAGGGCTCAACCTTGGAACTGCATCTGATACTGCTAGTCTAGAATACAGTAGAGGGTAGTGGAATTTCCTGTGTAGCGGTGAAATGCGTAGATATAGGAAGGAACACCAGTGGCGAAGGCGACTACCTGGACTGATATTGACACTGAGGTGCGAAAGCGTGGGGAGCAAAC	0.323	0.169	0.033	Environement	0.30	0.86	0.11	Saccharina	0.00	0.44	0.80	NA
ASV39	Bacteria	Proteobacteria	Gammaproteobacteria	Oceanospirillales	Nitrincolaceae	Nitrincola	Nitrincola	AATCGGAATTACTGGGCGTAAAGCGCGCGTAGGTGGCTAAGTAAGATGGGTGTGAAATCCCCGGGCTCAACCTGGGAACTGCATCCATAACTGCTTAGCTAGAGTACGGTAGAGGGTAGTGGAATTTCCTGTGTAGCGGTGAAATGCGTAGATATAGGAAGGAACACCAGTGGCGAAGGCGACTACCTGGACTGATACTGACACTGAGGTGCGAAAGCGTGGGGAGCAAAC	0.155	0.542	0.044	Saccharina	0.15	0.48	0.03	Environement	0.88	0.89	0.70	NA
ASV44	Bacteria	Proteobacteria	Gammaproteobacteria	Oceanospirillales	Nitrincolaceae	Nitrincola	Nitrincola	AATCGGAATTACTGGGCGTAAAGCGCGCGTAGGTGGCGAAGTAAGATGGGTGTGAAATCCCCGGGCTCAACCTGGGAACTGCATCCATAACTGCTTGGCTAGAGTACGGTAGAGGGTAGTGGAATTTCCTGTGTAGCGGTGAAATGCGTAGATATAGGAAGGAACACCAGTGGCGAAGGCGACTACCTGGACTGATACTGACACTGAGGTGCGAAAGCGTGGGGAGCAAAC	0.270	0.209	0.055	Environement	0.29	0.27	0.09	Environement	0.63	0.78	0.80	NA
ASV16	Bacteria	Proteobacteria	Gammaproteobacteria	Oceanospirillales	Nitrincolaceae	Nitrincolaceae	Nitrincolaceae	AATCGGAATTACTGGGCGTAAAGCGCGCGTAGGTGGCAAAGTAAGATGGGTGTGAAATCCCCGGGCTCAACCTGGGAACTGCATCCATAACTGCTTCGCTAGAGTACGGTAGAGGGTAGTGGAATTTCCTGTGTAGCGGTGAAATGCGTAGATATAGGAAGGAACACCAGTGGCGAAGGCGACTACCTGGACTGATACTGACACTGAGGTGCGAAAGCGTGGGGAGCAAAC	0.285	0.258	0.088	Environement	0.28	0.53	0.14	Saccharina	1.00	1.00	1.00	NA
ASV11	Bacteria	Proteobacteria	Gammaproteobacteria	Oceanospirillales	Saccharospirillaceae	Thalassolituus	oleivorans	AATCGGAATTACTGGGCGTAAAGCGCGCGTAGGTTGTTTGTTAAGCGAGATGTGAAAGCCCCGGGCTTAACCTGGGAACTGCATTTCGAACTGGCAAGCTAGAGTACAGTAGAGGGTAGTGGAATTTCCTGTGTAGCGGTGAAATGCGTAGAGATGGGAAGGAACATCAGTGGCGAAGGCGACTGCCTGGACTGATACTGACACTGAGGTGCGAAAGCGTGGGGAGCAAAC	0.396	0.167	0.133	Environement	0.31	0.40	0.24	Saccharina	1.00	1.00	1.00	NA
ASV1367	Bacteria	Proteobacteria	Proteobacteria	Proteobacteria	Proteobacteria	Proteobacteria	Proteobacteria	ATCCGAAATTACTGGGCGTAAAGAGTCCGTAGATTGTAATATAAGTTATATGTTAAAATTTAAAGCTTAACTTTAAAAAAATATACAATACTGTTTTACTTGAGTTTTATACGGAAGAGTAGAATTTCATGTTAAGGAGTAAATTCCAAGAATACATGAAGGAATATCATTAGCGAAGGCGACTCTTTAGTACAAACTGACATTGAGGGACGAAAGTGTAGGGAGCAAACA	0.087	0.091	0.006	Environement	0.19	0.33	0.05	Environement	0.50	0.44	0.10	NA
ASV241	Bacteria	Proteobacteria	Proteobacteria	Proteobacteria	Proteobacteria	Proteobacteria	Proteobacteria	ATTCGAAATAACTGGGCGTAAAGAGTTCGTAGACGGTAATACAAGTTATTTGTTAATTTTTAAAGCCTAACTTTAAGCCAGCAAATAAGACTATTTTACTTGAGTTTTTTTCAGAAGAGCAGAATTTTATATTAAGGGGTGAGACCTGTAGATATATAAAGGAATACCATTAAAAGCGAAGGCGGCTCTTTGGTAAAAACTGACGTTGAGGAACGAAAGTATAGGGAGCAA	0.307	0.380	0.249	Saccharina	0.38	0.69	0.21	Saccharina	0.50	0.44	0.70	NA
ASV118	Bacteria	Proteobacteria	Gammaproteobacteria	Pseudomonadales	Moraxellaceae	Alkanindiges	Alkanindiges	AATCGGAATTACTGGGCGTAAAGCGCGCGTAGGCGGCTTGTTAAGTCGGATGTGAAATCCCCGGGCTCAACCTGGGCACTGCATTCGATACTGGCAAGCTAGAGTATGGGAGAGGAAGGTAGAATTCCAGGTGTAGCGGTGAAATGCGTAGAGATCTGGAGGAATACCGATGGCGAAGGCAGCCTTCTGGCCTAATACTGACGCTGAGGTGCGAAAGCATGGGGAGCAAAC	0.143	0.177	0.017	Environement	0.16	0.22	0.04	Environement	1.00	0.56	0.60	NA
ASV805	Bacteria	Proteobacteria	Alphaproteobacteria	Rhizobiales	Rhizobiaceae	Allorhizobium-Neorhizobium-Pararhizobium-Rhizobium	Allorhizobium-Neorhizobium-Pararhizobium-Rhizobium	GTTCGGAATTACTGGGCGTAAAGCGCACGTAGGCGGATATTTAAGTCAGGGGTGAAATCCCAGAGCTCAACTCTGGAACTGCCTTTGATACTGGGTATCTTGAGTATGGAAGAGGTAAGTGGAATTCCGAGTGTAGAGGTGAAATTCGTAGATATTCGGAGGAACACCAGTGGCGAAGGCGGCTTACTGGTCCATTACTGACGCTGAGGTGCGAAAGCGTGGGGAGCAAAC	0.070	0.899	0.006	Saccharina	0.13	1.00	0.02	Saccharina	0.50	0.22	0.10	NA
ASV410	Bacteria	Proteobacteria	Alphaproteobacteria	Rhizobiales	Rhizobiaceae	Pseudahrensia	Pseudahrensia	GTTCGGAATAACTGGGCGTAAAGCGCACGTAGGCGGATTGGAAAGTTAGAGGTGAAATCCCAGGGCTCAACCCTGGAACTGCCTTTAAAACTATCAGTCTAGAGGTCAAGAGAGGTGAGTGGAATTCCGAGTGTAGAGGTGAAATTCGTAGATATTCGGAGGAACACCAGTGGCGAAGGCGGCTCACTGGCTTGATACTGACGCTGAGGTGCGAAAGTGTGGGGAGCAAAC	0.251	0.669	0.094	Saccharina	0.42	0.97	0.18	Saccharina	0.25	0.67	0.20	0.61
ASV90	Bacteria	Proteobacteria	Alphaproteobacteria	Rhizobiales	Rhizobiaceae	Rhizobiaceae	Rhizobiaceae	GTTCGGAATTACTGGGCGTAAAGCGCGCGTAGGCGGACTATTAAGTCAGGGGTGAAATCCCGGGGCTCAACCCCGGAACTGCCCTTGATACTGGTGGTCTAGAGATCGAGAGAGGTGAGTGGAATTCCGAGTGTAGAGGTGAAATTCGTAGATATTCGGAGGAACACCAGTGGCGAAGGCGGCTCACTGGCTCGATACTGACGCTGAGGTGCGAAAGCGTGGGGAGCAAAC	0.330	0.219	0.116	Environement	0.62	0.80	0.49	Saccharina	NA	NA	NA	NA
ASV366	Bacteria	Proteobacteria	Alphaproteobacteria	Rhodobacterales	Rhodobacteraceae	Leisingera	Leisingera	GTTCGGAATTACTGGGCGTAAAGCGCGCGTAGGCGGATTGGAAAGTTGGGGGTGAAATCCCGGGGCTCAACCCCGGAACTGCCTCCAAAACTCCCAGTCTTGAGTTCGAGAGAGGTGAGTGGAATTCCGAGTGTAGAGGTGAAATTCGTAGATATTCGGAGGAACACCAGTGGCGAAGGCGGCTCACTGGCTCGATACTGACGCTGAGGTGCGAAAGTGTGGGGAGCAAAC	0.105	1.000	0.011	Saccharina	0.16	0.00	0.00	Environement	0.38	0.44	0.50	NA
ASV137	Bacteria	Proteobacteria	Alphaproteobacteria	Rhodobacterales	Rhodobacteraceae	Octadecabacter	Octadecabacter	GTTCGGAATTACTGGGCGTAAAGCGCACGTAGGCGGACTAATAAGTTAGAGGTGAAATCCCAGGGCTCAACCCTGGAACTGCCTTTAATACTGTTAGTCTTGAGTTCGAGAGAGGTAAGTGGAATTCCAAGTGTAGAGGTGAAATTCGTAGATATTTGGAGGAACACCAGTGGCGAAGGCGGCTTACTGGCTCGATACTGACGCTGAGGTGCGAAAGCGTGGGGAGCAAAC	0.378	0.861	0.166	Saccharina	0.22	0.43	0.12	Saccharina	0.25	0.56	0.20	NA
ASV35	Bacteria	Proteobacteria	Alphaproteobacteria	Rhodobacterales	Rhodobacteraceae	Octadecabacter	Octadecabacter	GTTCGGAATTACTGGGCGTAAAGCGCACGTAGGCGGACTTTTAAGTTAGAGGTGAAATCCCAGGGCTCAACCCTGGAACTGCCTTTAATACTGGAAGTCTTGAGTTCGAGAGAGGTAAGTGGAATTCCAAGTGTAGAGGTGAAATTCGTAGATATTTGGAGGAACACCAGTGGCGAAGGCGGCTTACTGGCTCGATACTGACGCTGAGGTGCGAAAGCGTGGGGAGCAAAC	0.409	0.521	0.320	Saccharina	0.56	0.56	0.57	Saccharina	0.50	0.56	0.30	0.84	King
ASV624	Bacteria	Proteobacteria	Alphaproteobacteria	Rhodobacterales	Rhodobacteraceae	Octadecabacter	arcticus	GTTCGGAATTACTGGGCGTAAAGCGCACGTAGGCGGACTAATCAGTTAGAGGTGAAATCCCAGGGCTCAACCCTGGAACTGCCTTTAATACTGTTAGTCTTGAGTTCGAGAGAGGTGAGTGGAATTCCGAGTGTAGAGGTGAAATTCGTAGATATTCGGAGGAACACCAGTGGCGAAGGCGGCTCACTGGCTCGATACTGACGCTGAGGTGCGAAAGCGTGGGGAGCAAAC	0.109	0.535	0.022	Saccharina	0.15	0.65	0.04	Saccharina	0.50	0.56	0.40	0.10
ASV209	Bacteria	Proteobacteria	Alphaproteobacteria	Rhodobacterales	Rhodobacteraceae	Pseudophaeobacter	Pseudophaeobacter	GTTCGGAATTACTGGGCGTAAAGCGCACGTAGGCGGATCAGAAAGTATAGGGTGAAATCCCAGGGCTCAACCCTGGAACTGCCTTGTAAACTCCTGGTCTTGAGTTCGAGAGAGGTGAGTGGAATTCCGAGTGTAGAGGTGAAATTCGTAGATATTCGGAGGAACACCAGTGGCGAAGGCGGCTCACTGGCTCGATACTGACGCTGAGGTGCGAAAGTGTGGGGAGCAAAC	NA	NA	0.000	NA	0.16	0.00	0.00	Environement	0.38	0.67	0.60	NA
ASV1721	Bacteria	Proteobacteria	Alphaproteobacteria	Rhodobacterales	Rhodobacteraceae	Rhodobacteraceae	Rhodobacteraceae	GTTCGGAATTACTGGGCGTAAAGCGCACGTAGGCGGACTAGTCAGTCAGAGGTGAAATCCCAGGGCTCAACCCTGGAACTGCCTTTGATACTGCTAGTCTAGAGTTCGAGAGAGGTGAGTGGAATTCCAAGTGTAGAGGTGAAATTCGTAGATATTTGGAGGAACACCAGTGGCGAAGGCGGCTCACTGGCTCGATACTGACGCTGAGGTACGAAAGTGTGGGGAGCAAAC	NA	NA	0.000	NA	NA	NA	0.00	NA	0.00	0.56	0.10	NA
ASV37	Bacteria	Proteobacteria	Alphaproteobacteria	Rhodobacterales	Rhodobacteraceae	Rhodobacteraceae	Rhodobacteraceae	GTTCGGAATTACTGGGCGTAAAGCGTACGTAGGCGGATCAGAAAGTAAGGGGTGAAATCCCAGGGCTCAACCCTGGAACTGCCTCTTAAACTCCTGGTCTTGAGTTCGAGAGAGGTGAGTGGAATTCCAAGTGTAGAGGTGAAATTCGTAGATATTTGGAGGAACACCAGTGGCGAAGGCGGCTCACTGGCTCGATACTGACGCTGAGGTACGAAAGTGTGGGGAGCAAAC	0.133	0.369	0.039	Environement	0.16	0.47	0.05	Saccharina	0.75	0.89	1.00	NA
ASV385	Bacteria	Proteobacteria	Alphaproteobacteria	Rhodobacterales	Rhodobacteraceae	Rhodobacteraceae	Rhodobacteraceae	GTTCGGAATTACTGGGCGTAAAGCGCGTGTAGGCTGACTAGTCAGTCAGGGGTGAAATCCCAGGGCTCAACCCTGGAACTGCCTCTGATACTGCTAGTCTGGAGTCCGGTAGAGGTGAGTGGAATTCCGAGTGTAGAGGTGAAATTCGTAGATATTCGGAGGAACACCAGTGGCGAAGGCGGCTCACTGGACCGGTACTGACGCTGAGACGCGAAAGTGTGGGGAGCAAAC	0.378	0.762	0.188	Saccharina	0.59	0.89	0.40	Saccharina	0.13	0.44	0.20	NA
ASV66	Bacteria	Proteobacteria	Alphaproteobacteria	Rhodobacterales	Rhodobacteraceae	Rhodobacteraceae	Rhodobacteraceae	GTTCGGAATTACTGGGCGTAAAGCGTACGTAGGCGGATTAGTCAGTCAGAGGTGAAATCCCAGGGCTCAACCCTGGAACTGCCTTTGATACTGCTAGTCTTGAGTTCGAGAGAGGTGAGTGGAATTCCGAGTGTAGAGGTGAAATTCGTAGATATTCGGAGGAACACCAGTGGCGAAGGCGGCTCACTGGCTCGATACTGACGCTGAGGTACGAAAGTGTGGGGAGCAAAC	0.496	0.465	0.343	Environement	0.56	0.74	0.43	Saccharina	0.63	0.89	0.70	0.92	King
ASV67	Bacteria	Proteobacteria	Alphaproteobacteria	Rhodobacterales	Rhodobacteraceae	Rhodobacteraceae	Rhodobacteraceae	GTTCGGAATTACTGGGCGTAAAGCGCACGTAGGCGGATTAGAAAGTTGGGGGTGAAATCCCAGGGCTCAACCCTGGAACTGCCTCCAAAACTACTAGTCTAGAGTTCGAGAGAGGTGAGTGGAATTCCGAGTGTAGAGGTGAAATTCGTAGATATTCGGAGGAACACCAGTGGCGAAGGCGGCTCACTGGCTCGATACTGACGCTGAGGTGCGAAAGCGTGGGGAGCAAAC	0.341	0.224	0.083	Environement	0.25	0.50	0.13	Saccharina	1.00	0.78	0.80	NA
King_only_ASV	Bacteria	Proteobacteria	Alphaproteobacteria	Rhodobacterales	Rhodobacteraceae	Rhodobacteraceae		GTTCGGAATTACTGGGCGTAAAGCGCACGTAGGCGGATTAGAAAGTATGGGGTGAAATCCCAGGGCTCAACCCTGGAACTGCCTCATAAACTCCTAGTCTAGAGTTCGAGAGAGGTGAGTGGAATTCCAAGTGTAGAGGTGAAATTCGTAGATATTTGGAGGAACACCAGTGGCGAAGGCGGCTCACTGGCTCGATACTGACGCTGAGGTGCGAAAGTGTGGGGAGCAAAC	NA	NA	NA	NA	NA	NA	NA	NA	NA	NA	NA	0.77
ASV68	Bacteria	Proteobacteria	Alphaproteobacteria	Rhodobacterales	Rhodobacteraceae	Sedimentitalea	Sedimentitalea	GTTCGGAATTACTGGGCGTAAAGCGTACGTAGGCGGATCAGAAAGTATGGGGTGAAATCCCAGGGCTCAACCCTGGAACTGCCTCATAAACTCCTGGTCTTGAGTTCGAGAGAGGTGAGTGGAATTCCGAGTGTAGAGGTGAAATTCGTAGATATTCGGAGGAACACCAGTGGCGAAGGCGGCTCACTGGCTCGATACTGACGCTGAGGTACGAAAGTGTGGGGAGCAAAC	0.458	0.340	0.343	Environement	0.70	0.80	0.61	Saccharina	0.63	0.78	0.60	0.53
ASV104	Bacteria	Proteobacteria	Alphaproteobacteria	Rhodobacterales	Rhodobacteraceae	Sulfitobacter	Sulfitobacter	GTTCGGAATTACTGGGCGTAAAGCGTACGTAGGCGGATCAGAAAGTATGGGGTGAAATCCCGGGGCTCAACCCCGGAACTGCCTCATAAACTCCTGGTCTTGAGTTCGAGAGAGGTGAGTGGAATTCCAAGTGTAGAGGTGAAATTCGTAGATATTTGGAGGAACACCAGTGGCGAAGGCGGCTCACTGGCTCGATACTGACGCTGAGGTACGAAAGTGTGGGGAGCAAAC	0.320	0.250	0.221	Environement	0.61	0.85	0.44	Saccharina	0.25	0.56	0.50	NA
ASV235	Bacteria	Proteobacteria	Alphaproteobacteria	Rhodobacterales	Rhodobacteraceae	Sulfitobacter	Sulfitobacter	GTTCGGAATTACTGGGCGTAAAGCGTACGTAGGCGGATCAGAAAGTAGGGGGTGAAATCCCGAGGCTCAACCTCGGAACTGCCTCCTAAACTCCTGGTCTTGAGTTCGAGAGAGGTGAGTGGAATTCCAAGTGTAGAGGTGAAATTCGTAGATATTTGGAGGAACACCAGTGGCGAAGGCGGCTCACTGGCTCGATACTGACGCTGAGGTACGAAAGTGTGGGGAGCAAAC	0.610	0.127	0.138	Environement	0.52	0.22	0.19	Environement	0.38	0.67	0.20	0.23
ASV45	Bacteria	Proteobacteria	Alphaproteobacteria	Rhodobacterales	Rhodobacteraceae	Sulfitobacter	Sulfitobacter	GTTCGGAATTACTGGGCGTAAAGCGTACGTAGGCGGATCAGAAAGTAGGGGGTGAAATCCCAGGGCTCAACCCTGGAACTGCCTCCTAAACTCCTGGTCTTGAGTTCGAGAGAGGTGAGTGGAATTCCAAGTGTAGAGGTGAAATTCGTAGATATTTGGAGGAACACCAGTGGCGAAGGCGGCTCACTGGCTCGATACTGACGCTGAGGTACGAAAGTGTGGGGAGCAAAC	0.495	0.203	0.348	Environement	0.67	0.77	0.58	Saccharina	0.50	0.78	0.60	0.29
ASV47	Bacteria	Proteobacteria	Alphaproteobacteria	Rhodobacterales	Rhodobacteraceae	Sulfitobacter	Sulfitobacter	GTTCGGAATTACTGGGCGTAAAGCGTACGTAGGCGGATCAGAAAGTATGGGGTGAAATCCCAGGGCTTAACCCTGGAACTGCCTCATAAACTCCTGGTCTTGAGTTCGAGAGAGGTGAGTGGAATTCCAAGTGTAGAGGTGAAATTCGTAGATATTTGGAGGAACACCAGTGGCGAAGGCGGCTCACTGGCTCGATACTGACGCTGAGGTACGAAAGTGTGGGGAGCAAAC	0.625	0.157	0.326	Environement	0.44	0.45	0.43	Saccharina	0.38	0.78	0.50	0.85	King
ASV64	Bacteria	Proteobacteria	Alphaproteobacteria	Rhodobacterales	Rhodobacteraceae	Sulfitobacter	litoralis	GTTCGGAATTACTGGGCGTAAAGCGTACGTAGGCGGATCAGAAAGTTAGGGGTGAAATCCCGAGGCTCAACCTCGGAACTGCCTCTAAAACTCCTGGTCTTGAGTTCGAGAGAGGTGAGTGGAATTCCAAGTGTAGAGGTGAAATTCGTAGATATTTGGAGGAACACCAGTGGCGAAGGCGGCTCACTGGCTCGATACTGACGCTGAGGTACGAAAGTGTGGGGAGCAAAC	0.380	0.102	0.033	Environement	0.24	0.88	0.06	Saccharina	0.50	0.33	0.40	NA
ASV86	Bacteria	Proteobacteria	Alphaproteobacteria	Rhodobacterales	Rhodobacteraceae	Sulfitobacter	dubius	GTTCGGAATTACTGGGCGTAAAGCGTACGTAGGCGGATCAGAAAGTTGGGGGTGAAATCCCGGGGCTCAACCCCGGAACTGCCTCCAAAACTCCTGGTCTTGAGTTCGAGAGAGGTGAGTGGAATTCCAAGTGTAGAGGTGAAATTCGTAGATATTTGGAGGAACACCAGTGGCGAAGGCGGCTCACTGGCTCGATACTGACGCTGAGGTACGAAAGTGTGGGGAGCAAAC	0.098	0.865	0.011	Saccharina	0.13	0.33	0.01	Environement	0.75	0.89	0.90	0.03
ASV50	Bacteria	Proteobacteria	Alphaproteobacteria	Rhodobacterales	Rhodobacteraceae	Tateyamaria	Tateyamaria	GTTCGGAATTACTGGGCGTAAAGCGCACGTAGGCGGACTATTAAGTGTAGGGTGAAATCCCAGGGCTCAACCCTGGAACTGCCTTACATACTGGTAGTCTTGAGTTCGAGAGAGGTGAGTGGAATTCCGAGTGTAGAGGTGAAATTCGTAGATATTCGGAGGAACACCAGTGGCGAAGGCGGCTCACTGGCTCGATACTGACGCTGAGGTGCGAAAGTGTGGGGAGCAAAC	0.374	0.397	0.227	Environement	0.59	0.64	0.54	Saccharina	0.50	0.67	0.30	0.94	King
ASV120	Bacteria	Proteobacteria	Alphaproteobacteria	Rhodobacterales	Rhodobacteraceae	Yoonia-Loktanella	Yoonia-Loktanella	GTTCGGAATTACTGGGCGTAAAGCGTACGTAGGCGGATTGGAAAGTTGGGGGTGAAATCCCAGGGCTCAACCCTGGAACTGCCTCCAAAACTATCAGTCTAGAGTTCGAGAGAGGTGAGTGGAATTCCAAGTGTAGAGGTGAAATTCGTAGATATTTGGAGGAACACCAGTGGCGAAGGCGGCTCACTGGCTCGATACTGACGCTGAGGTACGAAAGTGTGGGGAGCAAAC	0.206	0.175	0.017	Environement	0.16	0.13	0.02	Environement	0.63	0.89	0.70	0.06
ASV19	Bacteria	Proteobacteria	Alphaproteobacteria	Rhodobacterales	Rhodobacteraceae	Yoonia-Loktanella	Yoonia-Loktanella	GTTCGGAATTACTGGGCGTAAAGCGCACGTAGGCGGATCAATAAGTTAGAGGTGAAATCCCAGGGCTCAACCCTGGAACTGCCTTTAATACTGTTGGTCTAGAGTTCGAGAGAGGTAAGTGGAATTCCGAGTGTAGAGGTGAAATTCGTAGATATTCGGAGGAACACCAGTGGCGAAGGCGGCTTACTGGCTCGATACTGACGCTGAGGTGCGAAAGTGTGGGGAGCAAAC	0.505	0.388	0.657	Saccharina	0.83	0.85	0.81	Saccharina	0.63	0.89	0.80	0.76	Saccharina_core_low
ASV32	Bacteria	Proteobacteria	Alphaproteobacteria	Sphingomonadales	Sphingomonadaceae	Altererythrobacter	Altererythrobacter	GTTCGGAATTACTGGGCGTAAAGCGCGCGTAGGCGGCTTTTTAAGTCAGAGGTGAAATCCCAGGGCTCAACCCTGGAACTGCCTTTGAAACTGGAAAGCTAGAATATTGGAGAGGTAAGTGGAATTCCGAGTGTAGAGGTGAAATTCGTAGATATTCGGAAGAACACCAGTGGCGAAGGCGACTTACTGGACAATTATTGACGCTGAGGTGCGAAAGCGTGGGGAGCAAAC	0.755	0.058	0.210	Environement	0.81	0.15	0.43	Environement	0.50	0.89	0.40	NA
ASV696	Bacteria	Proteobacteria	Alphaproteobacteria	Sphingomonadales	Sphingomonadaceae	Altererythrobacter	Altererythrobacter	GTTCGGAATTACTGGGCGTAAAGCGAACGTAGGCGGTTTATCAAGTCAGAGGTGAAATCCCAGGGCTCAACCCTGGAACTGCCTTTGAAACTAGTAAACTAGAATCCTGGAGAGGTTAGTGGAATTCCGAGTGTAGAGGTGAAATTCGTAGATATTCGGAAGAACACCAGTGGCGAAGGCGACTGACTGGACAGGTATTGACGCTGAGGTTCGAAAGCGTGGGGAGCAAAC	0.236	0.779	0.072	Saccharina	0.31	0.92	0.11	Saccharina	0.38	0.56	0.10	0.16
ASV256	Bacteria	Proteobacteria	Alphaproteobacteria	Sphingomonadales	Sphingomonadaceae	Blastomonas	Blastomonas	GTTCGGAATTACTGGGCGTAAAGCGCACGTAGGCGGCCATTCAAGTCAGAGGTGAAAGCCCGGGGCTCAACCCCGGAACTGCCTTTGAAACTAGATGGCTTGAATCTTGGAGAGGCGAGTGGAATTCCGAGTGTAGAGGTGAAATTCGTAGATATTCGGAAGAACACCAGTGGCGAAGGCGACTCGCTGGACAAGTATTGACGCTGAGGTGCGAAAGCGTGGGGAGCAAAC	0.068	0.728	0.006	Environement	0.16	0.00	0.00	Environement	0.75	0.78	0.50	NA
ASV127	Bacteria	Proteobacteria	Alphaproteobacteria	Sphingomonadales	Sphingomonadaceae	Erythrobacter	Erythrobacter	GTTCGGAATTACTGGGCGTAAAGCGAACGTAGGCGGTTATCCAAGTCAGGGGTGAAATCCCGGAGCTCAACTCCGGAACTGCCCTTGAAACTAGGTAACTAGAATCCTGGAGAGGTTAGTGGAATTCCGAGTGTAGAGGTGAAATTCGTAGATATTCGGAAGAACACCAGTGGCGAAGGCGACTGACTGGACAGGTATTGACGCTGAGGTTCGAAAGCGTGGGGAGCAAAC	0.283	0.536	0.149	Saccharina	0.57	0.89	0.37	Saccharina	0.38	0.56	0.30	NA
ASV190	Bacteria	Proteobacteria	Alphaproteobacteria	Sphingomonadales	Sphingomonadaceae	Erythrobacter	Erythrobacter	GTTCGGAATTACTGGGCGTAAAGCGCACGTAGGCGGCTTTTCAAGTCAGGGGTGAAATCCCGGGGCTCAACCCCGGAACTGCCCTTGAAACTGGATGGCTAGAATACTGGAGAGGTGAGTGGAATTCCGAGTGTAGAGGTGAAATTCGTAGATATTCGGAAGAACACCAGTGGCGAAGGCGACTCACTGGACAGTTATTGACGCTGAGGTGCGAAAGCGTGGGGAGCAAAC	0.104	0.357	0.011	Environement	0.15	0.05	0.02	Environement	0.88	1.00	0.70	NA
ASV2732	Bacteria	Proteobacteria	Alphaproteobacteria	Sphingomonadales	Sphingomonadaceae	Porphyrobacter	Porphyrobacter	GTTCGGAATTACTGGGCGTAAAGCGCACGTAGGCGGCTTTTTAAGTCAGGGGTGAAATCCCGAGGCTCAACCTCGGAACTGCCCTTGAAACTGGGAAGCTAGAATCTTGGAGAGGCGAGTGGAATTCCGAGTGTAGAGGTGAAATTCGTAGATATTCGGAAGAACACCAGTGGCGAAGGCGACTCGCTGGACAAGTATTGACGCTGAGGTGCGAAAGCGTGGGGAGCAAAC	NA	NA	0.000	NA	0.16	0.00	0.00	Environement	0.50	0.11	0.10	NA
ASV105	Bacteria	Proteobacteria	Alphaproteobacteria	Sphingomonadales	Sphingomonadaceae	Sphingomonadaceae	Sphingomonadaceae	GTTCGGAATTACTGGGCGTAAAGCGCGCGTAGGCGGCTTTTTAAGTCAGAGGTGAAATCCCAGGGCTCAACCCTGGAACTGCCTTTGAAACTGGGAAGCTAGAATATTGGAGAGGTCAGTGGAATTCCGAGTGTAGAGGTGAAATTCGTAGATATTCGGAAGAACACCAGTGGCGAAGGCGACTGACTGGACAATTATTGACGCTGAGGTGCGAAAGCGTGGGGAGCAAAC	0.395	0.260	0.122	Environement	0.53	0.85	0.33	Saccharina	NA	NA	NA	NA
ASV49	Bacteria	Proteobacteria	Alphaproteobacteria	Sphingomonadales	Sphingomonadaceae	Sphingomonadaceae	Sphingomonadaceae	GTTCGGAATTACTGGGCGTAAAGCGCGCGTAGGCGGCTTATCAAGTCAGGGGTGAAATCCCGGAGCTCAACTCCGGAACTGCCCCTGAAACTGGTAAGCTAGAATATTGGAGAGGTAAGTGGAATTCCGAGTGTAGAGGTGAAATTCGTAGATATTCGGAAGAACACCAGTGGCGAAGGCGACTTACTGGACAATTATTGACGCTGAGGTGCGAAAGCGTGGGGAGCAAAC	0.383	0.467	0.282	Environement	0.64	0.82	0.50	Saccharina	0.75	1.00	0.50	NA
ASV110	Bacteria	Proteobacteria	Alphaproteobacteria	Sphingomonadales	Sphingomonadaceae	Sphingorhabdus	flavimaris	GTTCGGAATTACTGGGCGTAAAGCGCGCGTAGGCGGTTACTCAAGTCAGAGGTGAAAGCCCGGAGCTCAACTCCGGAACTGCCTTTGAAACTAGGTGACTAGAATCTTGGAGAGGCGAGTGGAATTCCGAGTGTAGAGGTGAAATTCGTAGATATTCGGAAGAACACCAGTGGCGAAGGCGACTCGCTGGACAAGTATTGACGCTGAGGTGCGAAAGCGTGGGGAGCAAAC	0.282	0.090	0.033	Environement	0.33	0.20	0.09	Environement	1.00	1.00	0.90	NA
ASV134	Bacteria	Proteobacteria	Alphaproteobacteria	Sphingomonadales	Sphingomonadaceae	Sphingorhabdus	Sphingorhabdus	GTTCGGAATTACTGGGCGTAAAGAGTACGTAGGCGGTTATTCAAGTCAGAGGTGAAATCCCGGAGCTCAACTCCGGAACTGCCTTTGAAACTAAATAGCTAGAATATTGGAGAGGTGAGTGGAATTCCGAGTGTAGAGGTGAAATTCGTAGATATTCGGAAGAACACCAGTGGCGAAGGCGACTCACTGGACAATTATTGACGCTGAGGTACGAAAGCGTGGGGAGCAAAC	0.324	0.680	0.155	Saccharina	0.53	0.94	0.30	Saccharina	0.38	0.67	0.30	0.05
ASV187	Bacteria	Proteobacteria	Alphaproteobacteria	Sphingomonadales	Sphingomonadaceae	Sphingorhabdus	Sphingorhabdus	GTTCGGAATTACTGGGCGTAAAGAGTACGTAGGCGGTTATTCAAGTCAGAGGTGAAATCCCGGAGCTCAACTCCGGAACTGCCTTTGAAACTAAATAGCTAGAATATTGGAGAGGTTAGTGGAATTCCGAGTGTAGAGGTGAAATTCGTAGATATTCGGAAGAACACCAGTGGCGAAGGCGACTAACTGGACAATTATTGACGCTGAGGTACGAAAGCGTGGGGAGCAAAC	0.467	0.082	0.116	Environement	0.50	0.63	0.40	Saccharina	NA	NA	NA	NA
ASV5	Bacteria	Proteobacteria	Gammaproteobacteria	Thiotrichales	Thiotrichaceae	Cocleimonas	Cocleimonas	AATCGGAATTACTGGGCGTAAAGCGCGCGTAGGCGGCTAAATAAGTCAGATGTGAAATCCCCGGGCTCAACCTGGGAACTGCATCTGATACTGTTTAGCTAGAGTTTAGGAGAGGGAAGTAGAATTTCAGGTGTAGCGGTGAAATGCATAGAGATCTGAAGGAATACCAGTGGCGAAGGCGACTTCCTGGCCTAGAACTGACGCTGAGGTGCGAAAGCGTGGGTAGCAAAC	0.890	0.932	0.851	Saccharina	0.80	0.85	0.76	Saccharina	0.88	1.00	1.00	NA	Saccharina_core_high_and_low
ASV72	Bacteria	Proteobacteria	Gammaproteobacteria	Vibrionales	Vibrionaceae	Aliivibrio	Aliivibrio	AATCGGAATTACTGGGCGTAAAGCGCATGCAGGTGGTTCATTAAGTCAGATGTGAAAGCCCGGGGCTCAACCTCGGAACTGCATTTGAAACTGGTGAACTAGAGTGCTGTAGAGGGGGGTAGAATTTCAGGTGTAGCGGTGAAATGCGTAGAGATCTGAAGGAATACCAGTGGCGAAGGCGGCCCCCTGGACAGACACTGACACTCAGATGCGAAAGCGTGGGGAGCAAAC	0.741	0.113	0.348	Environement	0.58	0.28	0.43	Environement	0.63	0.44	0.30	0.56
King_only_ASV	Bacteria	Verrucomicrobiota	Verrucomicrobiae	Verrucomicrobiales	DEV007	DEV007		GTTCGGATTTACTGGGCGTAAAGAGTCTGTAGGCGGTTAAGTAAGTCAGATGTGAAATCCCGGGGCTCAACTCCGGAACTGCATCCGATACTGCTTAACTTAGAGTGTTGGAGGGGAAACTGGAATTCTCGGTGTAGCAGTGAAATGCGTAGATATCGAGAGGAACACTAGTGGCGAAGGCGAGTTTCTGGACAACTACTGACGCTGAGAGACGAAGGCCAGGGTAGCGAA	NA	NA	NA	NA	NA	NA	NA	NA	NA	NA	NA	0.77
ASV1	Bacteria	Verrucomicrobiota	Verrucomicrobiae	Verrucomicrobiales	Rubritaleaceae	Persicirhabdus	Persicirhabdus	ATTCGGAATCACTGGGCGTAAAGAGTACGTAGGCGGTTTGGTAAGTCAGGTGTGAAATCCCGAAGCTCAACTTCGGAACTGCATCCGATACTGCCAGACTAGAGAAATGGAGGGGCAGGTGGAATTCTCGGTGTAGCAGTGAAATGCGTGGATATCGAGAGGAAGACCAATGGCGAAGGCAGCCTGCTGGACATTTTCTGACGCTGAGGTACGAAGGCTAGGGTAGCAAAA	0.885	0.830	0.945	Saccharina	0.95	0.91	0.99	Saccharina	1.00	1.00	1.00	NA	Saccharina_core_high_and_low
ASV62	Bacteria	Verrucomicrobiota	Verrucomicrobiae	Verrucomicrobiales	Rubritaleaceae	Persicirhabdus	Persicirhabdus	ATTCGGAATCACTGGGCGTAAAGAGTACGTAGGCGGTTTGGTAAGTCAGGTGTGAAATCCCGAAGCTCAACTTCGGAACTGCATCCGATACTGCCAGGCTAGAGAAATGGAGGGGCAGGTGGAATTCTCGGTGTAGCAGTGAAATGCGTGGATATCGAGAGGAAGACCAATGGCGAAGGCAGCCTGCTGGACATTTTCTGACGCTGAGGTACGAAGGCTAGGGTAGCAAAA	0.375	0.651	0.215	Saccharina	0.59	0.95	0.36	Saccharina	0.25	0.44	0.50	NA
ASV36	Bacteria	Verrucomicrobiota	Verrucomicrobiae	Verrucomicrobiales	Rubritaleaceae	Roseibacillus	Roseibacillus	GTTCGGAATCACTGGGCGTAAAGAGTATGTAGGCGGCGCGGAAAGTCAGATGTGAAATCCCAAGGCTCAACCTTGGAACTGCATCCGATACTCCCGTGCTAGAGTAATGGAGGGGTAGATGGAATTCTCGGTGTAGCAGTGAAATGCGTTGATATCGAGAGGAAGACTTGTGGCGAAGGCGATCTACTGGACATTTACTGACGCTGAGATACGAAGGCTAGGGTAGCGAAA	0.397	0.309	0.508	Saccharina	0.62	0.61	0.62	Saccharina	0.88	0.78	0.90	0.32
ASV40	Bacteria	Verrucomicrobiota	Verrucomicrobiae	Verrucomicrobiales	Rubritaleaceae	Roseibacillus	Roseibacillus	GTTCGGAATAACTGGGCGTAAAGCGTGTGTAGGCTGCGCGGAAAGTCAAATGTGAAAGCTAGGGGCTCAACCTCTAAACTGCATTCGATACTCCCGTGCTAGAGTAATGGAGAGGTAAGTGGAATTCCCGGTGTAGCAGTGAAATGCGTAGATATCGGGAGGAACATCAATGGCGAAGGCAACTTACTGGACATTTACTGACGCTCAGACACGAAGGCTAGGGGAGCGAAA	0.503	0.463	0.547	Saccharina	0.76	0.87	0.67	Saccharina	0.63	0.89	0.90	0.53	Saccharina_core_low
King_only_ASV	Bacteria	Verrucomicrobiota	Verrucomicrobiae	Verrucomicrobiales	Rubritaleaceae	Roseibacillus		GTTCGGAATCACTGGGCGTAAAGAGTATGTAGGCGGCGCGGAAAGTCAGATGTGAAATCCAGGGGCTCAACCTCTGAACTGCATCCGATACTCCCGTGCTAGAGTAATGGAGGGGTAGATGGAATTCTCGGTGTAGCAGTGAAATGCGTGGATATCGAGAGGAAGACTTGTGGCGAAGGCGATCTACTGGACATTTACTGACGCTGAGATACGAAGGCTAGGGTAGCGAAA	NA	NA	NA	NA	NA	NA	NA	NA	NA	NA	NA	0.84	King
ASV18	Bacteria	Verrucomicrobiota	Verrucomicrobiae	Verrucomicrobiales	Rubritaleaceae	Rubritalea	Rubritalea	ATTCGGAATCACTGGGCGTAAAGGGAGCGTAGGCGGCGCGGTAAGTCAGATGTGAAAGCCCAAGGCTCAACCTTGGAACTGCATTCGATACTGCCGTGCTAGAGTAATGGAGAGGTAAATGGAATTTTGGGTGTAGCAGTGAAATGCGTGGATATCCAAAGGAAGACCAATGGCGAAGGCAATTTACTGGACATTTACTGACGCTGAGGCTCGAAGGCTAGGGTAGCGAAA	0.685	0.668	0.702	Saccharina	0.72	0.84	0.62	Saccharina	0.88	0.56	0.50	NA	Saccharina_core_low
ASV24	Bacteria	Verrucomicrobiota	Verrucomicrobiae	Verrucomicrobiales	Rubritaleaceae	Rubritalea	Rubritalea	ATTCGGAATCACTGGGCGTAAAGGGAGCGTAGGCGGCGCGGTAAGTCAGATGTGAAATCTGGAGGCTCAACCTCCAAACTGCATTCGATACTGCCGTGCTAGAGTAATGGAGAGGTAACTGGAATTCTCGGTGTAGCAGTGAAATGCGTAGATATCGAGAGGAAGACCAATGGCGAAAGCAGGTTACTGGACATTTACTGACGCTGAGGCTCGAAGGCTAGGGTAGCGAAA	0.563	0.463	0.685	Saccharina	0.56	0.55	0.57	Saccharina	0.38	0.56	0.50	0.24
