# Supplementary material for: Abiotic stress destabilizes the bacterial community of sugar kelp, Saccharina latissima (Phaeophyceae)
Source: J Phycol. 2025 May 28;61(4):840–57. doi: 10.1111/jpy.70033 (PMC12351371; doi:10.1111/jpy.70033)
Supplement: Supplementary file 9 — Table S5. Output of the best nested linear regression model by backward AIC for the field or ANOVA for the lab Day 4 samples. From left to right, the columns indicate if the samples analyzed are from the field or lab, if the model is analyzing alpha (Shannon–Wiener) or beta diversity (Bray–Curtis Dissimilarity), the type of mode, the sample type analyzed, the output of the overall model, the output for each factor in the model (field data only), and the output of the Tukey post hoc test (lab only). [file JPY-61-840-s009.csv]

Field or Lab Day 4	Community metric	Model Type	Sample Type	Overall Model	Factor	Estimate	Standard Error	t-value	p-value	Tukey post-hoc comparisons
Field	Shannon-Weiner diversity	Nested linear regression	Saccharina	Adjusted R-squared: 0.4804, F-statistic: 76.8 on 3 and 243 DF, p-value: < 2.2e-16, Residual standard error: 0.8252 on 243 degrees of freedom	Intercept	1.506	0.30928	4.869	2.02E-06
					Extraction kit brand	-0.28722	0.89795	-0.32	0.7493
					Qiagen/Temperature	0.01163	0.02176	0.535	0.5934
					Zymo/Temperature	0.13967	0.05107	2.735	0.0067
Field	Shannon-Weiner diversity	Nested linear regression	Water	Adjusted R-squared: 0.08199, F-statistic: 3.501 on 3 and 81 DF, p-value: 0.01913, Residual standard error: 0.5693 on 81 degrees of freedom	Intercept	4.83941	0.30485	15.875	<2e-16
					Extraction kit brand	-1.5165	0.59325	-2.556	0.0124
					Qiagen/Salinity	-0.03341	0.01389	-2.405	0.0185
					Zymo/Salinity	0.04411	0.02334	1.89	0.0623
Field	Shannon-Weiner diversity	Nested linear regression	Rock	Adjusted R-squared: 0.05369, F-statistic: 6.617 on 1 and 98 DF, p-value: 0.0116, Residual standard error: 0.8478 on 98 degrees of freedom	Intercept	3.657	0.1044	35.044	<2e-16
					Extraction kit brand	0.4604	0.179	2.572	0.0116
Lab	Shannon-Weiner diversity	ANOVA	Saccharina	F(2,24)=1.624, p=0.218
Lab	Shannon-Weiner diversity	ANOVA	Water	F(2,25)=0.582, p=0.566
Lab	Shannon-Weiner diversity	ANOVA	Substrate	F(2,12)=0.291, p=0.753
Field	Bray-Curtis Dissimilarity	Nested linear regression	Saccharina	Adjusted R-squared: 0.1137, F-statistic: 11.51 on 3 and 243 DF, p-value: 4.385e-07, Residual standard error: 0.2233 on 243 degrees of freedom	Intercept	0.171946	0.083701	2.054	0.041018
					Extraction kit brand	0.511531	0.243015	2.105	0.036324
					Qiagen/Temperature	0.021816	0.005889	3.704	0.000262
					Zymo/Temperature	-0.003393	0.01382	-0.245	0.80628
Field	Bray-Curtis Dissimilarity	Nested linear regression	Water	Adjusted R-squared: 0.1349, F-statistic: 3.62 on 5 and 79 DF, p-value: 0.005326, Residual standard error: 0.1993 on 79 degrees of freedom	Intercept	0.637396	0.238646	2.671	0.00918
					Extraction kit brand	0.387081	0.508921	0.761	0.44916
					Qiagen/Temperature	-0.027825	0.010525	-2.644	0.00988
					Zymo/Temperature	-0.020997	0.01651	-1.272	0.20719
					Qiagen/Salinity	0.005208	0.005501	0.947	0.34667
					Zymo/Salinity	-0.02113	0.011563	-1.827	0.07143
Field	Bray-Curtis Dissimilarity	Nested linear regression	Rock	Adjusted R-squared: 0.1288, F-statistic: 15.63 on 1 and 98 DF, p-value: 0.0001453, Residual standard error: 0.2432 on 98 degrees of freedom	Intercept	0.58816	0.02994	19.646	< 2e-16
					Extraction kit brand	-0.203	0.05134	-3.954	0.000145
Lab	Bray-Curtis Dissimilarity	ANOVA	Saccharina	F(2,24)=5.331, p=0.0121						Full-strength vs 20 p=0.781; Full-strength vs 10 p=0.0117; 20 vs 10 p=0.057
Lab	Bray-Curtis Dissimilarity	ANOVA	Water	F(2,25)=0.278, p=0.76
Lab	Bray-Curtis Dissimilarity	ANOVA	Substrate	F(2,12)=0.638, p=0.546
